# Supplementary material for: Contrasting the potential benefits of early invasive coronary angiography in acute and chronic myocardial injury patterns
Source: PLoS One. 2023 Jun 15;18(6):e0286157. doi: 10.1371/journal.pone.0286157 (PMC10270641; doi:10.1371/journal.pone.0286157)
Supplement: S1 Dataset — (XLSX) [file pone.0286157.s002.xlsx]

## Sheet: Sheet1
gender	htn	dyslipid	fhx	diabetes	priorcopd	p2y12	bblocker	statin	pci	ttpci	cabg	ttcabg	prioraf	priorami	priorcva	priorhf	priorpci	priorcabg	angio12madm	procedure_ttangiogam	pci12madm	procedure_ttpci	cabg12madm	procedure_ttcabg	ckd_gfr	gracescore	timiscore	heartscore	admitted	discharged	smoker	angiotime	procedure_angiogram	procedure_pci	procedure_cabg	killip_2	revasc	ttrevasc	procedure_revasc	procedure_ttrevasc	cad	index_dx	event_ci	event_ai	event_t1mi	event_t2mi	event_t4mi	event_t5mi	event_usa
1	0	0	1	0	0	0	0	0	0		0		0	0	0	0	0	0	0		0		0		104.841	64.0296	1	2	0	1	0		0	0	0	0	0		0		0	Non Cardiac	0	0	0	0	0	0	0
0	1	1	1	0	0	0	0	0	0		0		0	0	0	0	0	0	0		0		0		51.3559	94.4953	4	7	1	0	0	2	1	0	0	0	0		0		0	T1MI	0	0	0	0	0	0	0
0	0	0	1	0	0	0	0	0	0		0		0	0	0	0	0	0	0		0		0		67.219	90.2616	2	3	1	0	0		0	0	0	0	0		0		0	Non Cardiac	1	0	0	0	0	0	0
0	1	1	0	0	0	0	1	1	0		0		0	0	0	0	0	0	0		0		0		75.3885	53.0194	1	4	1	0	0		0	0	0	0	0		0		0	Chest Pain	0	0	0	0	0	0	0
1	0	0	0	0	0	0	0	0	0		0		0	0	0	0	0	0	0		0		0		115.825	54.5155	1	2	1	0	1		0	0	0	0	0		0		0	Non Cardiac	0	0	0	0	0	0	0
0	1	1	0	1	0	0	0	1	0		0		0	0	0	0	0	0	0		0		0		50.0625	103.276	4	5	1	0	0		0	0	0	0	0		0			Other Cardiac	0	0	0	0	0	0	0
0	0	1	1	0	0	0	0	1	0		0		0	0	0	0	0	0	0		0		0		61.3715	40.0481	1	2	1	0	0		0	0	0	0	0		0		0	Chest Pain	0	0	0	0	0	0	0
1	1	1	1	0	0	0	0	0	0		0		0	0	0	0	0	0	0		0		0		131.482	44.7092	2	4	1	0	0		0	0	0	0	0		0		0	Chest Pain	0	0	0	0	0	0	0
1	0	1	1	0	0	0	0	0	0		0		0	0	0	0	0	0	0		0		0		114.807	71.9729	1	2	1	0	0		0	0	0	0	0		0		0	Chest Pain	0	0	0	0	0	0	0
0	0	0	0	0	0	0	0	0	0		0		0	0	0	0	0	0	0		0		0		71.2418	53.9971	1	2	0	1	0		0	0	0	0	0		0			Non Cardiac	0	0	0	0	0	0	0
1	1	1	0	0	0	0	1	1	0		1	0.344444	0	0	0	0	0	0	0		0		0		97.4553	90.3681	2	6	1	0	0	3	1	0	1	0	1	0.344444	1		0	Acute Injury	0	0	0	0	0	0	0
0	0	1	1	0	0	0	1	1	0		0		1	1	0	0	0	1	0		0		0		65.5091	65.8323	3	5	1	0	0		0	0	0	0	0		0		1	Chronic Injury	0	0	0	0	0	0	0
1	1	1	1	0	0	0	1	1	0		0		1	0	0	0	0	0	0		0		0		91.1466	115.472	5	5	0	1	0		0	0	0	0	0		0		0	Chest Pain	1	0	0	0	0	0	0
0	0	0	1	0	0	0	0	0	0		0		0	0	0	0	0	0	0		0		0		57.4106	84.4635	1	2	1	0	0		0	0	0	0	0		0			Other Cardiac	0	0	0	0	0	0	0
0	0	0	0	0	0	0	0	0	0		0		0	0	0	0	0	0	0		0		0		59.8299	68.6517	1	2	1	0	0	1	1	0	0	0	0		0			Chest Pain	0	0	0	0	0	0	0
1	1	0	1	0	0	0	0	1	0		0		0	0	0	0	0	0	0		0		0		114.355	59.2878	2	4	1	0	0		0	0	0	0	0		0		0	Chest Pain	0	0	0	0	0	0	0
1	0	1	1	0	0	0	0	1	0		0		0	0	0	0	0	0	0		0		0		85.966	135.957	5	5	1	0	0		0	0	0	0	0		0		0	Non Cardiac	1	0	0	0	0	0	0
1	0	0	0	0	0	0	0	0	0		0		0	0	0	0	0	0	0		0		0		112.26	62.5683	1	1	0	1	1		0	0	0	0	0		0		0	Chest Pain	0	0	0	0	0	0	0
0	0	0	0	0	0	0	0	0	0		0		0	0	0	0	0	0	0		0		0		87.3523	56.7338	1	1	0	1	1		0	0	0	0	0		0		0	Chest Pain	0	0	0	0	0	0	0
0	0	0	1	0	1	0	0	1	0		0		0	0	0	0	0	0	0		0		0		92.7438	117.818	2	4	1	0	0		0	0	0	1	0		0		0	Chronic Injury	0	0	0	0	0	0	0
1	0	1	0	1	0	0	0	0	0		0		0	0	0	0	0	0	0		0		0		110.78	93.3366	2	3	0	1	0		0	0	0	0	0		0		0	Chest Pain	0	0	0	0	0	0	0
1	0	0	0	0	0	0	0	1	0		0		0	0	0	0	0	0	0		0		0		91.306	83.1042	2	3	1	0	0		0	0	0	0	0		0		0	Non Cardiac	0	0	0	0	0	0	0
0	0	0	1	0	0	0	0	1	0		0		0	0	0	0	0	0	0		0		0		60.3497	69.891	2	4	1	0	0		0	0	0	0	0		0		0	Chest Pain	0	0	0	0	0	0	0
0	1	0	0	0	1	0	1	1	0		0		1	0	0	1	0	0	0		0		0		48.6832	103.271	3	3	0	1	1		0	0	0	1	0		0		0	Non Cardiac	0	0	0	0	0	0	0
1	1	1	1	0	0	1	0	1	0		0		0	0	0	0	0	0	0		0		0		32.8172	126.337	3	6	0	1	0		0	0	0	0	0		0		0	Chronic Injury	1	1	0	0	0	0	0
0	1	0	0	0	0	0	1	0	0		0		0	0	0	0	0	0	0		0		0		57.0586	104.08	3	3	1	0	0		0	0	0	0	0		0		0	Non Cardiac	0	0	0	0	0	0	0
1	0	1	0	0	0	0	0	1	0		0		0	0	0	0	0	0	0		0		0		53.3771	131.703	3	3	1	0	0	2	1	0	0	0	0		0		0	Chronic Injury	0	0	0	0	0	0	0
1	1	1	0	1	0	0	1	1	0		0		1	0	0	0	0	0	0		0		0		56.0111	138.962	6	7	1	0	0		0	0	0	0	0		0		0	Chronic Injury	0	0	0	0	0	0	0
0	0	0	1	0	0	0	0	1	0		0		0	0	0	0	0	0	0		0		0		100.999	96.4562	2	4	1	0	1	0	1	0	0	0	0		0		0	Non Cardiac	0	0	0	0	0	0	0
1	1	1	1	0	0	0	0	0	0		0		0	0	0	0	0	0	0		0		0		104.01	68.6121	3	4	0	1	0		0	0	0	0	0		0		0	Chest Pain	0	0	0	0	0	0	0
1	0	1	1	0	0	0	0	0	0		0		0	0	0	0	0	0	0		0		0		112.623	48.2577	1	3	0	1	0		0	0	0	0	0		0			Chest Pain	0	0	0	0	0	0	0
1	0	1	0	0	0	0	0	0	0		0		0	0	0	0	0	0	0		0		0		103.722	68.6578	1	1	0	1	0		0	0	0	0	0		0		0	Non Cardiac	0	0	0	0	0	0	0
0	0	0	0	0	0	1	1	1	1	0.603472	0		0	0	0	0	0	0	0		0		0		69.8456	67.2212	1	4	1	0	0	1	1	1	0	0	1	0.603472	1			T1MI	0	0	0	0	0	0	0
0	1	1	1	0	0	1	1	1	1		0		0	1	0	0	0	0	0		0		0		85.1224	98.9875	5	7	1	0	1	0	1	1	0	0	1		1		1	T1MI	0	0	0	0	0	0	0
0	0	0	1	0	0	0	0	0	0		0		0	0	0	0	0	0	0		0		0		72.2058	51.5067	1	3	1	0	0		0	0	0	0	0		0		0	Chest Pain	0	0	0	0	0	0	0
0	1	0	1	1	0	0	0	0	0		0		0	0	0	0	0	0	0		0		0		97.7264	58.2636	2	4	1	0	1		0	0	0	0	0		0		0	Non Cardiac	0	0	0	0	0	0	0
0	1	0	1	1	0	0	1	1	0		0		0	0	1	0	0	0	0		0		0		13.3369	104.6	4	6	1	0	0		0	0	0	0	0		0		0	Chronic Injury	1	0	0	0	0	0	0
1	1	0	0	0	0	0	0	0	0		0		0	0	0	0	0	0	0		0		0		89.5644	135.06	2	3	1	0	0		0	0	0	1	0		0		0	Non Cardiac	0	0	0	0	0	0	0
1	0	0	0	0	0	0	0	0	0		0		0	0	0	0	0	0	0		0		0		86.867	86.5276	3	2	0	1	0		0	0	0	0	0		0		0	Non Cardiac	0	0	0	0	0	0	0
1	1	0	0	0	0	0	0	0	0		0		0	0	0	0	0	0	0		0		0		92.4854	76.4538	1	2	1	0	0		0	0	0	0	0		0		0	Chest Pain	0	0	0	0	0	0	0
0	0	0	1	0	0	0	0	0	0		0		0	0	0	0	0	0	0		0		0		85.2968	42.7589	1	1	0	1	0		0	0	0	0	0		0		0	Non Cardiac	0	0	0	0	0	0	0
0	0	0	1	0	0	0	0	0	0		0		0	0	0	0	0	0	0		0		0		87.0033	40.5829	1	1	1	0	0		0	0	0	0	0		0		0	Chest Pain	0	0	0	0	0	0	0
1	1	1	1	0	1	0	0	1	0		0		0	0	0	0	0	0	0		0		0		114.235	74.4879	3	4	0	1	0	-1	1	0	0	0	0		0		0	Non Cardiac	0	0	0	0	0	0	0
0	1	1	0	1	0	1	1	1	1	0.610417	0		0	1	0	1	1	1	1	169.715	1	169.715	0		97.1043	70.2857	4	6	1	0	0	4	1	1	0	0	1	0.610417	1	169.715	1	T1MI	0	0	1	0	0	0	0
1	0	0	0	0	0	0	0	0	0		0		0	0	0	0	0	0	0		0		0		85.8787	88.4967	2	5	0	1	1		0	0	0	0	0		0		0	Non Cardiac	0	0	0	0	0	0	0
0	0	0	0	0	0	0	0	0	0		0		0	0	0	0	0	0	0		0		0		76.6994	50.283	1	0	0	1	0		0	0	0	0	0		0		0	Chest Pain	0	0	0	0	0	0	0
1	0	0	1	0	0	0	0	0	0		0		0	0	0	0	0	0	0		0		0		124.323	50.5335	1	0	1	0	0		0	0	0	0	0		0			Chest Pain	0	0	0	0	0	0	0
1	1	0	0	0	0	0	0	0	0		0		0	0	0	0	0	0	0		0		0		91.0246	106.405	2	2	0	1	0		0	0	0	0	0		0		0	Non Cardiac	0	0	0	0	0	0	0
1	0	0	1	0	0	0	0	0	0		0		0	0	0	0	0	0	0		0		0		108.041	68.029	1	2	1	0	0		0	0	0	0	0		0			Chest Pain	0	0	0	0	0	0	0
1	0	1	1	0	0	0	0	1	0		0		0	0	0	0	0	0	0		0		0		108.328	82.2504	3	3	1	0	0		0	0	0	0	0		0		0	Chest Pain	0	0	0	0	0	0	0
0	1	1	1	0	0	0	0	1	0		0		0	0	0	0	0	0	0		0		0		52.7456	88.9413	4	5	0	1	0		0	0	0	0	0		0		0	Chest Pain	0	0	0	0	0	0	0
0	1	0	1	0	0	0	0	0	0		0		0	0	0	0	0	0	0		0		0		84.3204	38.3623	1	2	0	1	0		0	0	0	0	0		0		0	Chest Pain	0	0	0	0	0	0	0
0	1	0	0	0	0	0	1	0	0		0		0	0	0	0	0	0	0		0		0		72.5296	132.44	3	4	1	0	0		0	0	0	0	0		0		0	Chronic Injury	0	0	0	0	0	0	0
1	1	0	0	0	0	0	0	0	0		0		0	0	0	0	0	0	0		0		0		115.208	25.0711	1	0	1	0	0		0	0	0	0	0		0		0	Chest Pain	0	0	0	0	0	0	0
1	1	1	1	0	0	0	0	0	0		0		1	0	0	0	0	0	0		0		0		91.2586	97.2447	4	5	1	0	0		0	0	0	0	0		0		0	Chest Pain	0	0	0	0	0	0	0
1	0	0	0	0	0	0	0	0	0		0		0	0	0	0	0	0	0		0		0		84.4039	134.193	3	5	0	1	0		0	0	0	0	0		0		0	Acute Injury	0	0	0	0	0	0	0
1	0	0	0	0	0	0	0	0	0		0		0	0	0	0	0	0	0		0		0		112.749	90.8821	1	2	1	0	0		0	0	0	0	0		0		0	Non Cardiac	0	0	0	0	0	0	0
1	1	1	1	0	0	0	0	1	0		0		0	1	0	0	0	0	0		0		0		54.9797	95.6334	3	5	1	0	0		0	0	0	0	0		0		1	Chronic Injury	1	0	1	0	0	0	0
1	1	0	1	0	0	1	0	1	0		0		0	0	0	0	1	0	0		0		0		102.26	67.6193	2	4	1	0	0		0	0	0	0	0		0		1	Chest Pain	0	0	0	0	0	0	0
0	1	0	0	0	0	0	0	0	0		0		0	0	0	0	0	0	0		0		0		64.6456	62.1923	2	3	1	0	0		0	0	0	0	0		0			Chest Pain	0	0	0	0	0	0	0
0	1	0	1	0	0	0	1	0	0		0		0	0	0	0	0	0	0		0		0		59.8522	99.6769	3	3	1	0	0		0	0	0	0	0		0		0	Other Cardiac	0	0	0	0	0	0	0
0	0	1	0	0	0	0	0	0	0		0		0	0	0	0	0	0	0		0		0		86.4531	55.0851	1	5	1	0	1		0	0	0	0	0		0		0	Chest Pain	0	0	0	0	0	0	0
1	0	0	1	0	0	0	0	0	0		0		0	0	0	0	0	0	0		0		0		114.628	99.1796	3	4	1	0	0		0	0	0	0	0		0			Chronic Injury	0	0	0	0	0	0	0
0	0	0	0	0	0	0	0	0	0		0		0	0	0	0	0	0	0		0		0		87.5771	34.1003	1	1	1	0	0		0	0	0	0	0		0		0	Chest Pain	0	0	0	0	0	0	0
1	1	1	0	0	0	0	0	1	0		0		0	0	0	0	0	0	0		0		0		44.5527	133.648	2	3	1	0	0		0	0	0	0	0		0		0	Non Cardiac	0	0	0	0	0	0	0
1	1	1	0	1	0	0	1	1	0		0		0	0	0	0	0	0	0		0		0		80.0276	135.535	4	5	0	1	0		0	0	0	0	0		0		0	Chest Pain	0	0	0	0	0	0	0
0	0	0	0	0	0	0	0	0	0		0		1	0	0	0	0	0	0		0		0		75.3594	97.2042	2	7	1	0	0		0	0	0	0	0		0		0	Chest Pain	0	0	0	0	0	0	0
1	0	0	1	0	0	0	0	1	0		0		0	0	0	0	0	0	0		0		0		67.6828	100.387	3	3	1	0	0		0	0	0	0	0		0		0	Chest Pain	0	0	0	0	0	0	0
0	0	1	0	0	0	1	0	1	0		0		0	0	0	0	0	1	0		0		0		50.6823	121.047	2	6	0	1	0		0	0	0	0	0		0		1	Chronic Injury	0	0	0	0	0	0	0
0	1	1	1	1	0	1	0	0	1	0.6625	0		0	0	0	0	0	0	0		0		0			98.8806	3	6	1	0	0	0	1	1	0	0	1	0.6625	1		0	T1MI	0	0	0	0	0	0	0
1	0	1	1	0	0	0	0	1	0		0		0	0	0	0	0	0	0		0		0		106.248	72.5594	3	5	1	0	0	1	1	0	0	0	0		0			Chest Pain	0	0	0	0	0	0	0
1	1	1	0	1	0	0	0	0	0		0		1	1	0	1	0	0	0		0		0		82.5929	137.722	4	5	1	0	0		0	0	0	0	0		0		1	Non Cardiac	0	0	0	0	0	0	0
1	0	1	1	1	0	0	0	1	0		0		0	0	0	0	0	0	0		0		0		108.932	104.429	4	5	0	1	0		0	0	0	0	0		0		0	Chest Pain	0	0	0	0	0	0	0
0	1	1	0	0	0	0	0	0	0		0		0	0	0	0	0	0	0		0		0		70.654	73.6172	1	5	1	0	0		0	0	0	0	0		0		0	Other Cardiac	0	0	0	0	0	0	0
1	0	0	1	0	0	0	0	0	0		0		0	0	0	0	0	0	0		0		0		118.065	50.8071	1	2	0	1	0		0	0	0	0	0		0		0	Non Cardiac	0	0	0	0	0	0	0
0	1	1	1	1	0	0	0	0	0		0		0	0	0	0	0	0	0		0		0		46.0984	97.6857	4	5	1	0	0		0	0	0	0	0		0		0	Non Cardiac	0	0	0	0	0	0	0
1	1	0	1	0	0	0	0	0	0		0		0	0	0	0	0	0	0		0		0		107.63	44.5026	2	4	0	1	1		0	0	0	0	0		0		0	Chest Pain	0	0	0	0	0	0	0
0	1	0	0	1	0	1	1	1	0		0		1	0	0	0	0	0	0		0		0		34.7014	69.4319	1	4	1	0	0	1	1	0	0	0	0		0		0	T1MI	0	0	0	0	0	0	0
0	1	1	0	0	0	1	1	1	0		0		0	0	0	0	0	0	0		0		0		81.6426	100.71	3	5	1	0	0		0	0	0	0	0		0		0	Chest Pain	0	0	0	0	0	0	0
1	1	1	0	1	0	0	0	0	0		0		0	0	0	0	0	0	0		0		0		89.8839	122.688	3	4	0	1	0		0	0	0	0	0		0		0	Non Cardiac	0	0	0	0	0	0	0
1	0	0	1	0	0	0	0	0	0		0		0	0	0	0	0	0	0		0		0		112.899	57.6584	1	2	0	1	0		0	0	0	0	0		0		0	Non Cardiac	0	0	0	0	0	0	0
1	0	0	0	0	0	0	0	0	0		0		0	0	0	0	0	0	0		0		0		105.206	56.2248	1	2	1	0	0		0	0	0	0	0		0		0	Non Cardiac	0	0	0	0	0	0	0
1	1	1	0	0	0	0	0	0	0		0		0	0	0	0	0	0	0		0		0		113.843	35.3646	1	2	0	1	0		0	0	0	0	0		0			Chest Pain	0	0	0	0	0	0	0
0	1	1	0	0	0	1	0	1	0		0		0	1	0	0	1	0	0		0		0		49.0005	112.272	3	6	1	0	0		0	0	0	0	0		0		1	Chronic Injury	0	0	0	0	0	0	0
1	0	0	0	0	1	0	0	0	0		0		0	0	0	0	0	0	0		0		0		110.965	68.2305	1	2	1	0	0	2	1	0	0	0	0		0		0	Chest Pain	0	0	0	0	0	0	0
1	1	0	0	0	0	0	1	0	0		0		0	0	0	0	0	0	0		0		0		67.5998	144.77	4	6	1	0	0		0	0	0	0	0		0		0	Non Cardiac	1	0	0	0	0	0	0
0	1	1	1	0	0	0	0	1	0		0		0	0	0	0	0	0	0		0		0		39.9609	83.2926	2	6	1	0	1		0	0	0	0	0		0		0	Chest Pain	0	0	0	0	0	0	0
0	0	1	1	1	0	0	1	1	0		0		0	1	0	1	0	1	0		0		0			80.5153	4	6	0	1	0		0	0	0	0	0		0		1	Chest Pain	1	0	0	0	0	0	0
1	0	0	0	0	0	0	0	0	0		0		0	0	0	0	0	0	0		0		0		110.851	61.0118	1	4	0	1	0		0	0	0	0	0		0		0	Non Cardiac	0	0	0	0	0	0	0
0	0	1	0	0	0	1	0	1	0		0		0	1	0	0	1	0	1	109.979	1	109.979	0		68.0518	69.7359	3	4	1	0	0		1	1	0	0	0		1	109.979	1	Non Cardiac	0	0	0	0	0	0	1
1	0	0	1	0	0	0	1	0	0		0		0	0	0	0	0	0	0		0		0		102.328	76.6794	1	4	1	0	0		0	0	0	0	0		0		0	Chronic Injury	0	0	0	0	0	0	0
0	0	1	1	1	0	0	0	1	0		0		0	0	0	0	0	0	0		0		0		38.3342	106.089	4	7	1	0	0		0	0	0	0	0		0		0	Non Cardiac	0	0	0	0	0	0	0
1	1	0	1	0	1	0	0	0	0		0		0	0	0	0	0	0	0		0		0		90.8473	121.615	1	3	1	0	0		0	0	0	1	0		0		0	Non Cardiac	0	0	0	0	0	0	0
0	0	1	0	0	0	0	0	1	0		0		0	0	0	0	0	0	0		0		0		37.9726	133.205	1	3	0	1	0		0	0	0	1	0		0			Chronic Injury	0	0	0	0	0	0	0
0	1	1	1	0	0	0	0	0	0		0		0	1	0	1	0	0	0		0		0		20.0745	170.953	5	7	1	0	0		0	0	0	1	0		0		1	Chronic Injury	1	0	0	0	0	0	0
0	1	1	1	0	0	1	1	1	0		0		1	1	0	1	0	0	0		0		0		30.496	149.981	7	8	1	0	0		0	0	0	0	0		0		1	Chronic Injury	1	0	0	0	0	0	0
0	1	0	1	0	0	0	1	0	0		0		1	0	0	0	0	0	0		0		0		59.4562	130.925	3	5	1	0	0		0	0	0	1	0		0		0	Chronic Injury	0	0	0	0	0	0	0
1	1	0	1	0	0	0	0	0	0		0		0	0	0	0	0	0	0		0		0		96.3969	88.9892	2	6	1	0	0		0	0	0	0	0		0		0	Chest Pain	0	0	0	0	0	0	0
0	0	1	0	0	0	0	0	0	0		0		0	0	0	0	0	0	0		0		0		78.1456	83.6258	2	2	0	1	0		0	0	0	0	0		0			Non Cardiac	0	0	0	0	0	0	0
0	0	0	1	0	0	0	0	0	0		0		0	0	0	0	0	0	0		0		0		83.075	32.438	1	1	0	1	0		0	0	0	0	0		0		0	Chest Pain	0	0	0	0	0	0	0
0	0	1	0	0	0	0	0	0	0		0		0	0	0	0	0	0	0		0		0		58.2111	71.1181	1	3	1	0	0		0	0	0	0	0		0		0	Chest Pain	0	0	0	0	0	0	0
1	0	1	0	1	0	0	0	0	0		0		0	0	0	0	0	0	0		0		0		123.7	47.4747	2	3	0	1	0		0	0	0	0	0		0		0	Chest Pain	0	0	0	0	0	0	0
0	1	0	0	1	0	0	1	1	0		0		0	1	0	0	0	1	0		0		0		71.8227	85.6344	3	5	1	0	1		0	0	0	0	0		0		1	Chronic Injury	0	0	0	0	0	0	0
0	1	1	1	1	0	1	0	1	0		0		1	0	0	1	0	1	1	225.629	0		0		5.96631	148.411	4	7	1	0	0		1	0	0	1	0		0		1	Chronic Injury	1	0	0	0	0	0	0
1	0	0	0	0	0	0	0	0	0		0		0	0	0	0	0	0	0		0		0		111.142	48.1768	2	1	0	1	0		0	0	0	0	0		0		0	Chest Pain	0	0	0	0	0	0	0
0	0	0	1	0	0	0	1	0	0		0		0	0	0	1	0	0	0		0		0		36.5008	118.165	3	5	1	0	1		0	0	0	1	0		0		0	Chronic Injury	0	0	0	0	0	0	0
0	0	0	0	0	0	0	0	0	0		0		0	0	0	0	0	0	0		0		0		83.2385	41.1249	1	2	0	1	1		0	0	0	0	0		0		0	Chest Pain	0	0	0	0	0	0	0
1	0	1	0	0	0	0	1	1	0		0		0	0	0	0	0	0	0		0		0		96.0914	90.7891	1	1	1	0	0		0	0	0	0	0		0		0	Other Cardiac	0	0	0	0	0	0	0
1	0	0	0	0	0	0	0	0	0		0		0	0	0	0	0	0	0		0		0		90.9145	70.0095	1	1	0	1	0		0	0	0	0	0		0		0	Chest Pain	0	0	0	0	0	0	0
0	0	1	1	0	0	1	0	1	0		0		0	0	0	0	0	0	0		0		0		54.2211	101.968	4	5	1	0	0	2	1	0	0	0	0		0			Non Cardiac	0	0	0	0	0	0	0
0	0	1	0	0	0	0	0	0	0		0		0	0	0	0	0	0	0		0		0		71.1414	46.9733	1	3	1	0	0		0	0	0	0	0		0		0	Chest Pain	0	0	0	0	0	0	0
1	0	0	0	0	0	0	0	0	0		0		0	0	0	0	0	0	0		0		0		120.724	51.6033	1	1	0	1	0		0	0	0	0	0		0		0	Chest Pain	0	0	0	0	0	0	0
0	0	0	0	0	0	0	0	0	0		0		0	0	0	0	0	0	0		0		0		78.9512	61.0214	1	2	0	1	0		0	0	0	0	0		0		0	Chest Pain	0	0	0	0	0	0	0
1	0	0	0	0	0	0	0	0	0		0		0	0	0	0	0	0	0		0		0		101.085	71.7682	1	1	0	1	0		0	0	0	0	0		0		0	Non Cardiac	0	0	0	0	0	0	0
1	0	0	1	0	0	0	0	0	0		0		0	0	0	0	0	0	0		0		0		130.68	37.3977	1	1	0	1	0		0	0	0	0	0		0		0	Chest Pain	0	0	0	0	0	0	0
0	0	1	0	1	0	0	0	1	0		0		0	0	0	0	0	0	0		0		0		92.6866	99.2274	2	4	0	1	0		0	0	0	0	0		0		0	Non Cardiac	0	0	0	0	0	0	0
1	0	1	1	0	0	0	0	0	0		0		0	0	0	0	0	0	0		0		0		104.439	95.4486	2	4	1	0	0		0	0	0	0	0		0		0	Chest Pain	0	0	0	0	0	0	0
1	0	0	0	0	0	0	0	0	0		0		0	0	0	0	0	0	0		0		0		103.21	47.3461	1	4	0	1	0		0	0	0	0	0		0			Chest Pain	0	0	0	0	0	0	0
0	1	1	1	0	0	0	0	0	0		0		0	0	0	0	0	0	0		0		0		95.429	36.5009	2	3	1	0	0		0	0	0	0	0		0		0	Chest Pain	0	0	0	0	0	0	0
0	0	1	0	0	0	1	1	1	0		0		1	0	0	0	1	0	0		0		0		51.4681	160.305	4	6	1	0	0		0	0	0	1	0		0		1	Chronic Injury	0	0	0	0	0	0	0
1	0	0	1	0	0	0	0	0	0		0		0	0	0	0	0	0	0		0		0		114.249	51.4844	1	0	0	1	0		0	0	0	0	0		0		0	Chest Pain	0	0	0	0	0	0	0
1	0	0	0	0	0	0	0	0	0		0		0	0	0	0	0	0	0		0		0		116.926	38.2509	1	1	1	0	0		0	0	0	0	0		0		0	Chest Pain	0	0	0	0	0	0	0
0	1	1	0	0	0	0	0	0	0		0		0	0	0	0	0	0	0		0		0		79.5218	21.5511	2	3	1	0	1		0	0	0	0	0		0			Chest Pain	0	0	0	0	0	0	0
1	1	1	0	1	0	0	0	1	0		0		0	0	0	0	0	0	0		0		0		71.5112	122.006	4	5	1	0	0		0	0	0	0	0		0		0	Non Cardiac	0	0	0	0	0	0	0
0	1	1	0	1	0	0	1	0	0		0		0	0	0	0	0	0	0		0		0		45.3271	110.533	3	5	0	1	0		0	0	0	0	0		0		0	Non Cardiac	0	0	0	0	0	0	0
1	1	1	1	0	0	0	1	1	0		0		0	0	0	0	0	0	0		0		0		103.476	70.8262	2	4	1	0	0		0	0	0	0	0		0		0	Chest Pain	0	0	0	0	0	0	0
1	0	0	0	0	0	0	0	0	0		0		0	0	0	0	0	0	0		0		0		100.672	66.9667	1	2	1	0	0		0	0	0	0	0		0		0	Chest Pain	0	0	0	0	0	0	0
1	1	0	1	0	0	0	1	0	0		0		1	0	0	1	0	0	0		0		0		73.674	146.88	3	6	1	0	0		0	0	0	0	0		0		0	Chronic Injury	1	0	0	0	0	0	0
1	0	1	1	0	0	0	0	0	0		0		0	0	0	0	0	0	0		0		0		109.127	87.4265	1	5	1	0	0		0	0	0	0	0		0		0	Chronic Injury	0	0	0	0	0	0	0
0	1	1	1	0	1	0	1	1	0		0		1	1	0	0	0	1	0		0		0		57.0947	112.544	4	5	1	0	0		0	0	0	0	0		0		1	Non Cardiac	1	0	0	0	0	0	0
0	0	1	0	1	0	1	1	1	0		0		0	1	0	0	0	0	0		0		0		52.9488	178.838	5	8	1	0	0		0	0	0	1	0		0		1	T1MI	0	0	1	0	0	0	0
1	1	1	0	0	0	1	0	1	0		0		0	0	0	0	0	0	0		0		0		88.0566	111.081	1	4	0	1	0		0	0	0	0	0		0		0	Chronic Injury	0	0	0	0	0	0	0
1	0	1	0	0	0	0	0	0	0		0		0	0	0	0	0	0	0		0		0		138.152	37.7977	1	3	1	0	1		0	0	0	0	0		0		0	Chest Pain	0	0	0	0	0	0	0
0	1	1	0	1	0	1	1	0	0		0		0	1	0	0	0	0	1	200.084	0		0		89.9392	67.9595	3	4	1	0	0		1	0	0	0	0		0		1	Chronic Injury	1	0	1	0	0	0	0
1	0	1	0	0	0	0	0	0	0		0		0	0	0	0	0	0	0		0		0		101.598	64.5832	2	2	0	1	0		0	0	0	0	0		0			Chest Pain	0	0	0	0	0	0	0
0	1	1	0	0	1	0	1	1	0		0		0	0	0	0	0	0	0		0		0		93.1437	94.6587	4	6	1	0	0		0	0	0	0	0		0		0	Chest Pain	0	0	0	0	0	0	0
1	1	1	0	1	0	0	1	1	1		0		0	1	0	0	0	1	0		0		0		110.092	62.4093	3	4	1	0	0	3	1	1	0	0	1		1		1	Non Cardiac	0	0	0	0	0	0	0
0	0	0	1	0	0	0	0	0	0		0		0	0	0	0	0	0	0		0		0		51.5622	100.908	1	3	0	1	0		0	0	0	0	0		0			Chronic Injury	0	0	0	0	0	0	0
1	1	1	0	0	1	0	0	0	0		0		0	0	0	0	0	0	0		0		0		92.9889	86.9304	3	3	1	0	0		0	0	0	0	0		0		0	Chest Pain	0	0	0	0	0	0	0
0	1	0	0	0	1	0	0	0	0		0		0	0	0	0	0	0	0		0		0		44.3866	144.472	2	4	1	0	0		0	0	0	0	0		0		0	Chronic Injury	0	0	0	0	0	0	0
1	1	0	1	0	0	0	0	0	0		0		0	0	0	0	0	0	0		0		0		99.7103	39.2977	2	4	1	0	1		0	0	0	0	0		0		0	Chest Pain	0	0	0	0	0	0	0
0	1	1	0	0	0	0	0	1	0		0		0	0	0	0	0	0	0		0		0		84.5303	74.5679	2	6	1	0	1		0	0	0	0	0		0			Chest Pain	0	0	0	0	0	0	0
1	0	0	1	0	0	0	0	0	0		0		0	0	0	0	0	0	0		0		0		113.227	63.9891	1	2	1	0	0	4	1	0	0	0	0		0		0	Non Cardiac	0	0	0	0	0	0	0
1	1	1	0	0	0	0	0	1	0		0		0	0	0	0	0	0	0		0		0		82.5658	118.732	2	4	0	1	0		0	0	0	0	0		0			Non Cardiac	0	0	0	0	0	0	0
1	1	1	1	0	0	1	1	0	0		0		0	0	0	0	0	0	0		0		0		121.763	52.8035	3	5	1	0	0		0	0	0	0	0		0		0	Acute Injury	0	0	0	0	0	0	0
1	0	0	0	0	0	0	1	0	0		0		1	0	0	0	0	0	0		0		0		103.884	66.6802	1	2	1	0	0		0	0	0	0	0		0		0	Other Cardiac	0	0	0	0	0	0	0
1	1	0	1	1	0	0	0	0	0		0		0	0	0	0	0	0	0		0		0		93.1482	93.7671	3	5	1	0	0		0	0	0	0	0		0		0	Non Cardiac	1	0	0	0	0	0	0
0	1	1	0	1	0	1	1	1	0		0		0	1	0	0	0	0	1	179.799	1	179.799	1	324.096	43.3386	122.476	5	6	1	0	0		1	1	1	0	0		1	179.799	1	Acute Injury	1	0	0	0	0	0	1
0	1	1	1	1	1	0	1	1	0		0		0	0	0	0	0	0	0		0		0		28.6568	141.965	5	6	0	1	0		0	0	0	0	0		0		0	Chronic Injury	0	0	0	0	0	0	0
0	0	0	0	0	0	0	1	0	0		0		0	0	0	0	0	0	0		0		0		24.8642	129.234	2	3	1	0	0		0	0	0	0	0		0		0	Chronic Injury	0	0	0	0	0	0	0
0	1	1	0	0	0	0	0	0	0		0		0	0	0	0	0	0	0		0		0		72.2238	71.11	2	3	0	1	0		0	0	0	0	0		0		0	Chest Pain	0	0	0	0	0	0	0
0	0	0	0	0	0	0	1	0	0		0		1	0	0	0	0	0	0	367.889	0		0		101.168	77.3502	2	3	1	0	0		0	0	0	0	0		0		0	Chest Pain	0	0	0	0	0	0	0
1	0	0	1	0	0	0	1	0	0		0		1	0	0	0	0	0	0		0		0		95.5041	86.5666	2	3	1	0	1		0	0	0	0	0		0		0	Other Cardiac	0	0	0	0	0	0	0
0	0	0	1	0	0	0	0	0	0		0		0	0	0	0	0	0	0		0		0		72.6502	49.3333	1	3	1	0	1		0	0	0	0	0		0		0	Chest Pain	0	0	0	0	0	0	0
1	1	0	0	0	0	0	0	0	0		0		0	0	0	0	0	0	0		0		0		103.138	79.848	2	4	1	0	1		0	0	0	0	0		0		0	Non Cardiac	0	0	0	0	0	0	0
0	0	1	0	0	0	0	0	0	0		0		0	0	0	0	0	0	0		0		0		68.467	50.1477	1	1	1	0	0		0	0	0	0	0		0		0	Chest Pain	0	0	0	0	0	0	0
0	0	0	1	0	0	0	0	0	0		0		1	0	0	0	0	0	0		0		0		53.4547	75.9046	1	3	1	0	0		0	0	0	0	0		0		0	Other Cardiac	0	0	0	0	0	0	0
0	1	0	0	0	0	1	1	1	0		0		0	0	0	0	0	0	0		0		0		67.4085	70.1378	1	2	1	0	1		0	0	0	0	0		0		0	Non Cardiac	0	0	0	0	0	0	0
0	1	1	0	0	0	0	0	0	0		0		0	0	0	0	0	0	0		0		0		27.0861	158.203	5	7	1	0	0		0	0	0	0	0		0		0	Chronic Injury	0	0	0	0	0	0	0
0	1	0	0	1	0	1	1	1	1	0.668056	0		0	0	0	0	0	0	0		0		0		43.9442	121.572	4	7	1	0	0	1	1	1	0	0	1	0.668056	1			Acute Injury	0	0	0	0	0	0	0
0	1	1	1	1	0	1	1	1	0		0		0	0	0	0	1	0	0		0		0		69.8573	73.7392	4	5	1	0	0		0	0	0	0	0		0		1	Chest Pain	0	0	0	0	0	0	0
1	0	0	0	0	0	0	0	0	0		0		0	0	0	0	0	0	0		0		0		111.67	69.4026	2	2	0	1	0		0	0	0	0	0		0		0	Non Cardiac	0	0	0	0	0	0	0
0	1	1	0	0	0	0	0	0	0		0		0	0	0	0	0	0	0		0		0		46.0461	84.5926	3	4	0	1	0		0	0	0	0	0		0		0	Non Cardiac	0	0	0	0	0	0	0
0	0	0	0	0	0	0	0	0	0		0		0	0	0	0	0	0	0		0		0		87.5777	52.1734	1	3	1	0	0		0	0	0	0	0		0		0	Chest Pain	0	0	0	0	0	0	0
1	0	0	0	0	0	0	0	0	0		0		0	0	0	0	0	0	0		0		0		96.5443	74.8913	1	2	0	1	0		0	0	0	0	0		0			Chest Pain	0	0	0	0	0	0	0
0	1	1	0	1	0	0	0	1	0		0		0	0	0	0	0	0	0		0		0		49.5168	75.0648	3	4	1	0	0		0	0	0	0	0		0		0	Non Cardiac	0	0	0	0	0	0	0
0	0	0	0	0	0	0	0	0	0		0		0	0	0	0	0	0	0		0		0		106.567	34.9186	1	1	0	1	0		0	0	0	0	0		0		0	Chest Pain	0	0	0	0	0	0	0
0	1	1	0	1	0	1	1	1	0		0		0	0	0	0	1	0	0		0		0		52.6213	99.2798	4	6	1	0	0		0	0	0	1	0		0		1	Chronic Injury	0	0	0	0	0	0	0
1	0	0	1	0	0	0	0	0	0		0		0	0	0	0	0	0	0		0		0		121.711	35.0724	1	1	0	1	0		0	0	0	0	0		0			Non Cardiac	0	0	0	0	0	0	0
1	1	1	1	1	1	0	1	1	0		0		1	1	0	1	0	1	0		0		0		54.857	138.988	5	7	1	0	0		0	0	0	1	0		0		1	Chronic Injury	0	0	0	0	0	0	0
0	1	1	1	0	0	1	0	1	0		0		0	1	0	1	1	0	0		0		0		25.7651	114.482	5	6	1	0	0	3	1	0	0	0	0		0		1	Acute Injury	0	0	0	0	0	0	0
1	0	1	1	0	0	0	0	1	0		0		0	0	0	0	0	0	0		0		0		97.3827	69.5863	1	3	1	0	0		0	0	0	0	0		0		0	Non Cardiac	0	0	0	0	0	0	0
1	0	0	0	0	0	0	0	0	0		0		0	0	0	0	0	0	0		0		0		75.2843	157.505	2	3	1	0	1		0	0	0	1	0		0			Chronic Injury	1	0	0	0	0	0	0
1	0	0	1	0	0	0	0	0	0		0		0	0	0	0	0	0	0		0		0		97.067	53.8823	1	2	1	0	0		0	0	0	0	0		0		0	Chest Pain	0	0	0	0	0	0	0
0	0	0	0	0	0	0	0	0	0		0		0	0	0	0	0	0	0		0		0		72.2986	64.7669	1	4	0	1	1		0	0	0	0	0		0		0	Chest Pain	0	0	0	0	0	0	0
0	1	1	0	0	0	0	0	1	0		0		1	0	1	0	0	0	0		0		0		84.6255	103.326	3	5	1	0	0		0	0	0	0	0		0		0	Chest Pain	0	0	0	0	0	0	0
1	0	0	0	0	0	0	1	1	0		0		0	0	0	0	0	0	0		0		0		99.0605	95.2413	3	5	1	0	0	0	1	0	0	0	0		0			Acute Injury	0	0	0	0	0	0	0
1	0	0	1	0	0	0	0	0	0		0		0	0	0	0	0	0	0		0		0		121.897	32.0529	1	1	1	0	0		0	0	0	0	0		0		0	Chest Pain	0	0	0	0	0	0	0
1	0	0	0	0	0	0	0	0	0		0		0	0	0	0	0	0	0		0		0		113.314	27.8022	1	3	1	0	0		0	0	0	0	0		0		0	Chest Pain	0	0	0	0	0	0	0
1	0	1	0	0	0	1	1	1	0		0		0	0	0	0	1	0	0		0		0		105.028	72.3776	3	4	1	0	0		0	0	0	0	0		0		1	Chest Pain	0	0	0	0	0	0	0
0	1	0	0	0	0	0	0	0	0		0		0	0	0	0	0	0	0		0		0		81.8642	75.7044	2	4	0	1	0		0	0	0	0	0		0		0	Chest Pain	0	0	0	0	0	0	0
0	0	1	0	0	0	0	0	1	0		0		0	1	0	1	0	0	0		0		0		20.6898	136.327	4	7	1	0	0		0	0	0	0	0		0		1	Acute Injury	0	0	0	0	0	0	0
1	0	0	0	0	0	0	0	0	0		0		0	0	0	0	0	0	0		0		0		117.293	41.6477	1	1	0	1	0		0	0	0	0	0		0			Chest Pain	0	0	0	0	0	0	0
0	0	1	1	0	0	0	0	1	0		0		0	0	0	0	0	0	0		0		0		63.6221	67.4534	1	3	1	0	0		0	0	0	0	0		0		0	Chest Pain	0	0	0	0	0	0	0
1	1	1	1	1	0	0	0	1	0		0		0	0	0	0	0	0	0		0		0		101.853	76.1292	3	4	0	1	0		0	0	0	0	0		0			Chest Pain	0	0	0	0	0	0	0
1	0	0	1	0	0	0	0	0	0		0		0	0	0	0	0	0	0		0		0		99.4934	79.8311	2	3	0	1	0		0	0	0	0	0		0		0	Non Cardiac	0	0	0	0	0	0	0
1	0	0	1	0	0	0	0	0	0		0		0	0	0	0	0	0	0		0		0		111.952	33.2047	1	1	1	0	0		0	0	0	0	0		0		0	Non Cardiac	0	0	0	0	0	0	0
0	0	0	1	1	0	0	0	0	0		0		0	0	0	0	0	0	0		0		0		71.7969	85.8316	2	4	0	1	0		0	0	0	0	0		0		0	Chest Pain	0	0	0	0	0	0	0
0	0	1	1	1	0	0	1	1	0		0		0	0	0	0	1	0	1	230.854	0		0		69.2473	116.611	5	6	1	0	0		1	0	0	0	0		0		1	Chronic Injury	0	0	0	0	0	0	0
1	1	1	1	1	0	0	1	1	0		0		1	0	0	0	0	0	0		0		0		87.0292	116.344	2	4	1	0	0		0	0	0	0	0		0		0	Other Cardiac	1	0	0	0	0	0	0
0	1	0	0	0	0	0	1	1	0		0		0	0	0	0	0	0	0		0		0		53.3534	105.275	3	3	1	0	0		0	0	0	0	0		0			Other Cardiac	0	0	0	0	0	0	0
0	1	1	1	0	0	0	1	1	0		0		1	1	0	1	1	0	0		0		0		39.6986	160.584	6	7	1	0	0	1	1	0	0	1	0		0		1	Chronic Injury	1	0	0	0	0	0	0
0	1	1	1	1	0	0	1	1	0		0		0	0	0	0	0	1	0		0		0		48.0644	81.383	4	5	1	0	0		0	0	0	0	0		0		1	Non Cardiac	0	0	0	0	0	0	0
0	1	1	1	0	0	0	0	1	0		0		0	0	0	0	0	1	1	46.8125	1	60.791	0		52.4756	128.437	4	6	1	0	0	1	1	1	0	1	0		1	60.791	1	Chronic Injury	0	0	0	0	0	0	1
1	1	1	1	0	0	1	0	0	0		0		0	0	0	0	0	0	0		0		0		85.3773	96.1256	4	5	1	0	0		0	0	0	0	0		0		0	Non Cardiac	0	0	0	0	0	0	0
1	1	1	0	0	0	0	0	1	0		0		0	0	0	0	0	0	0		0		0		97.6458	102.175	2	3	1	0	0		0	0	0	0	0		0			Non Cardiac	0	0	0	0	0	0	0
0	1	1	1	0	0	0	0	0	0		0		0	0	0	0	0	0	0		0		0		78.3998	32.0609	3	3	0	1	1		0	0	0	0	0		0		0	Non Cardiac	0	0	0	0	0	0	0
1	0	0	0	0	0	0	0	0	0		0		1	0	0	0	0	0	0		0		0		94.6106	86.0538	2	3	1	0	0		0	0	0	0	0		0		0	Non Cardiac	0	0	0	0	0	0	0
1	1	1	0	0	0	1	1	0	0		0		0	0	0	0	0	0	0		0		0		74.0293	112.024	3	4	0	1	0		0	0	0	0	0		0		0	Chest Pain	0	0	0	0	0	0	0
1	1	1	0	0	0	0	0	0	0		0		0	0	0	0	0	0	0		0		0		112.912	53.6907	1	3	1	0	0		0	0	0	0	0		0			Chest Pain	0	0	0	0	0	0	0
0	1	1	1	0	0	1	1	1	0		0		0	1	0	0	1	0	0		0		0		49.9909	71.5596	3	4	1	0	0		0	0	0	0	0		0		1	Chest Pain	0	0	0	0	0	0	0
0	1	1	0	0	1	1	0	1	0		0		0	1	0	0	1	0	1	127.783	0		0		54.2936	109.318	5	7	1	0	0		1	0	0	0	0		0		1	Chronic Injury	1	0	0	0	0	0	0
0	0	0	0	0	0	0	0	0	0		0		0	0	0	0	0	0	0		0		0		87.1738	41.8831	1	1	0	1	0		0	0	0	0	0		0		0	Non Cardiac	0	0	0	0	0	0	0
0	1	1	0	1	0	1	1	1	0		0		0	0	0	0	0	0	0		0		0		25.2838	108.777	4	7	1	0	0		0	0	0	0	0		0		0	Chronic Injury	0	0	0	0	0	0	0
0	0	0	1	0	0	0	0	0	0		0		0	0	0	0	0	0	0		0		0		86.0596	94.2224	2	4	1	0	0		0	0	0	0	0		0			Chest Pain	0	0	0	0	0	0	0
1	1	0	0	0	0	0	0	1	0		0		0	0	0	0	0	0	0		0		0		121.893	33.5343	1	1	1	0	1		0	0	0	0	0		0		0	Non Cardiac	0	0	0	0	0	0	0
1	1	1	0	0	0	1	1	1	0		0		1	1	0	0	1	0	0		0		0		67.6593	144.394	4	7	1	0	0		0	0	0	0	0		0		1	Chronic Injury	0	0	0	0	0	0	0
0	1	0	0	1	0	0	1	0	0		0		0	0	0	1	0	0	0		0		0		87.6215	86.2496	2	4	0	1	0		0	0	0	0	0		0		0	Non Cardiac	0	0	0	0	0	0	0
0	0	0	0	0	0	0	0	0	0		0		0	0	0	0	0	0	0		0		0		55.993	61.0504	1	2	1	0	1		0	0	0	0	0		0			Chest Pain	0	0	0	0	0	0	0
1	0	1	1	1	0	0	1	1	0		0		1	0	0	1	0	0	0		0		0		82.0658	120.187	3	4	0	1	0		0	0	0	0	0		0		0	Non Cardiac	1	0	0	0	0	0	0
1	0	1	1	0	0	0	1	1	1		0		1	1	0	0	1	0	0		0		0		91.922	94.6547	4	6	1	0	0	3	1	1	0	1	1		1		1	Chronic Injury	0	0	0	0	0	0	0
1	1	1	1	0	0	0	1	0	0		0		1	0	0	0	0	0	0		0		0		70.8273	121.12	3	5	1	0	0		0	0	0	0	0		0		0	Other Cardiac	1	0	0	0	0	0	0
1	1	0	0	0	0	0	0	0	0		0		0	0	0	0	0	0	0		0		0		106.476	82.9331	2	3	0	1	0		0	0	0	0	0		0		0	Chest Pain	0	0	0	0	0	0	0
0	1	1	1	0	0	0	0	0	0		0		0	0	0	0	0	0	0		0		0		72.6669	69.0511	2	4	1	0	0		0	0	0	0	0		0		0	Non Cardiac	1	0	0	0	0	0	0
1	0	1	1	0	0	0	0	0	0		0		0	0	0	0	0	0	0		0		0		93.9481	102.798	4	6	0	1	0		0	0	0	0	0		0			Chronic Injury	0	0	0	0	0	0	0
1	0	1	1	0	0	0	0	1	0		0		0	0	0	0	0	0	0		0		0		98.1308	82.7086	1	3	1	0	0		0	0	0	0	0		0			Chest Pain	0	0	0	0	0	0	0
1	0	1	1	0	0	0	0	0	0		0		0	0	0	0	0	0	0		0		0		120.594	52.7897	2	4	1	0	1		0	0	0	0	0		0		0	Chest Pain	0	0	0	0	0	0	0
0	1	1	1	0	0	0	1	0	0		0		0	0	0	0	0	0	0		0		0		43.1426			5	0	1	0		0	0	0	0	0		0		0	Chronic Injury	0	0	0	0	0	0	0
1	1	1	1	1	0	0	0	1	0		0		0	0	0	0	0	1	0		0		0		114.548	76.3022	3	4	1	0	0		0	0	0	0	0		0		1	Non Cardiac	0	0	0	0	0	0	0
1	1	0	1	0	0	0	1	1	0		0		1	0	0	1	0	0	0		0		0		22.222	157.915	3	6	1	0	0		0	0	0	0	0		0		0	Chronic Injury	1	0	0	0	0	0	0
0	0	0	1	0	0	0	0	0	0		0		0	0	0	0	0	0	0		0		0		69.5226	97.0479	1	4	1	0	0		0	0	0	0	0		0		0	Other Cardiac	0	0	0	0	0	0	0
0	1	1	0	0	0	0	1	1	0		0		0	0	0	0	0	0	0		0		0		50.0084	161.249	4	7	1	0	0		0	0	0	1	0		0		0	Chronic Injury	0	0	0	0	0	0	0
1	1	1	1	1	0	0	1	1	0		0		0	0	0	0	0	0	0		0		0		48.1594	113.983	2	6	0	1	0		0	0	0	0	0		0		0	Chronic Injury	0	0	0	0	0	0	0
1	1	1	0	0	0	0	0	1	0		0		1	1	0	0	1	0	0		0		0		91.1913	97.047	3	5	1	0	0		0	0	0	0	0		0		1	Chest Pain	0	0	0	0	0	0	0
1	1	1	1	1	1	0	0	0	0		0		1	0	0	1	0	0	0		0		0		84.4857	130.645	3	5	1	0	0		0	0	0	1	0		0		0	Non Cardiac	0	0	0	0	0	0	0
0	0	0	0	0	0	1	1	1	1	0.626389	0		0	0	0	0	0	0	0		0		0		83.7792	96.3895	2	4	1	0	0	0	1	1	0	0	1	0.626389	1		0	T1MI	0	0	0	0	0	0	0
0	0	0	0	0	0	0	1	1	0		0		0	0	0	0	0	0	0		0		0		66.8122	90.0462	2	3	1	0	0	1	1	0	0	0	0		0		0	Chest Pain	0	0	0	0	0	0	0
1	1	1	0	1	0	0	0	1	0		0		0	0	0	0	0	0	0		0		0		102.596	79.1125	1	3	0	1	0		0	0	0	0	0		0			Non Cardiac	0	0	0	0	0	0	0
1	0	1	1	0	0	0	0	1	0		0		0	0	0	0	0	0	0		0		0		97.4269	62.1461	2	4	1	0	1		0	0	0	0	0		0		0	Chest Pain	0	0	0	0	0	0	0
1	1	1	1	0	0	0	1	1	0		0		0	0	0	0	0	0	0		0		0		91.1715	100.03	5	5	0	1	0		0	0	0	0	0		0		0	Non Cardiac	0	0	0	0	0	0	0
0	0	1	1	0	0	0	1	1	0		0		1	0	0	0	0	1	0		0		0		84.4636	78.3891	2	4	1	0	0		0	0	0	0	0		0		1	Other Cardiac	0	0	0	0	0	0	0
1	1	1	0	0	0	0	0	1	0		0		0	0	0	0	0	0	0		0		0		72.531	132.115	3	5	1	0	0		0	0	0	0	0		0		0	Chronic Injury	0	0	0	0	0	0	0
1	1	1	0	1	0	0	0	1	0		0		0	0	0	0	0	0	0		0		0		96.7898	104.949	4	5	1	0	0		0	0	0	0	0		0		0	Chest Pain	0	0	0	0	0	0	0
0	1	1	1	0	1	0	1	1	0		0		0	0	0	0	0	0	0		0		0		16.86	144.722	6	7	1	0	0		0	0	0	0	0		0		0	Chronic Injury	1	0	0	0	0	0	0
1	1	1	0	1	0	0	1	1	0		0		1	0	0	0	0	0	0		0		0		74.7087	153.512	5	7	1	0	0		0	0	0	1	0		0		0	Acute Injury	0	0	0	0	0	0	0
0	0	0	0	0	0	0	0	0	0		0		0	0	0	0	0	0	0		0		0		68.3933	34.6522	1	1	0	1	0		0	0	0	0	0		0		0	Non Cardiac	0	0	0	0	0	0	0
0	1	1	1	0	0	0	1	1	0		0		0	1	0	0	0	1	0		0		0		51.839	63.0755	4	4	1	0	0		0	0	0	0	0		0		1	Chest Pain	0	0	0	0	0	0	0
1	0	0	0	0	0	0	1	0	0		0		0	0	0	0	0	0	0		0		0		88.5606	95.6983	2	3	1	0	0		0	0	0	0	0		0		0	Other Cardiac	0	0	0	0	0	0	0
0	0	0	0	0	0	0	0	0	0		0		0	0	0	0	0	0	0		0		0		67.7372	55.3218	1	2	1	0	0		0	0	0	0	0		0		0	Chest Pain	0	0	0	0	0	0	0
0	1	1	1	1	0	0	0	1	0		0		1	1	0	1	0	0	1	43.002	0		0		33.0062	104.805	3	7	1	0	1		1	0	0	1	0		0		1	Chronic Injury	1	0	0	1	0	0	0
0	1	0	0	0	0	0	0	0	0		0		0	0	0	0	0	0	0		0		0		105.551	69.2334	1	3	1	0	1		0	0	0	0	0		0		0	Non Cardiac	0	0	0	0	0	0	0
0	0	0	1	0	0	0	0	0	0		0		1	0	0	0	0	0	0		0		0		38.7778	128.629	2	4	1	0	0		0	0	0	0	0		0		0	Chronic Injury	0	0	0	0	0	0	0
0	0	1	0	0	0	0	0	0	0		0		0	0	0	0	0	0	0		0		0		72.6345	82.8133	1	2	1	0	0		0	0	0	0	0		0		0	Non Cardiac	0	0	0	0	0	0	0
0	0	0	1	0	0	0	1	1	0		0		0	0	0	0	0	0	0		0		0		76.4906	76.5033	1	2	1	0	0	2	1	0	0	0	0		0		0	Chest Pain	0	0	0	0	0	0	0
1	1	0	1	0	0	0	0	0	0		0		0	0	0	0	0	0	0		0		0		105.238	70.4994	1	2	0	1	0		0	0	0	0	0		0		0	Non Cardiac	0	0	0	0	0	0	0
0	1	0	1	0	0	0	0	0	0		0		0	0	0	0	0	0	1	30.8301	0		0		77.1544	79.7371	4	5	0	1	1		1	0	0	0	0		0			Chest Pain	0	0	0	0	0	0	0
1	1	1	1	0	0	0	1	1	0		0		0	0	0	0	0	0	0		0		0		91.4564	95.828	3	7	1	0	0	1	1	0	0	0	0		0		0	Acute Injury	0	0	0	0	0	0	0
1	0	1	0	0	0	0	1	1	0		0		0	0	1	0	0	0	0		0		0		113.883	52.9074	1	2	1	0	0		0	0	0	0	0		0		0	Non Cardiac	0	0	0	0	0	0	0
1	1	0	0	0	0	0	0	0	0		0		0	0	0	0	0	0	0		0		0		93.1656	81.2758	0	2	0	1	0		0	0	0	0	0		0		0	Non Cardiac	0	0	0	0	0	0	0
1	0	1	1	0	0	0	1	0	0		0		0	0	0	0	0	0	0		0		0		103.651	86.1059	1	2	1	0	0		0	0	0	0	0		0			Chest Pain	0	0	0	0	0	0	0
1	1	0	1	0	0	0	0	0	0		0		0	0	0	0	0	0	0		0		0		107.75	61.275	2	4	1	0	1		0	0	0	0	0		0		0	Chest Pain	0	0	0	0	0	0	0
1	0	1	0	0	0	0	1	1	0		0		1	0	1	1	0	0	0		0		0		69.2616	70.857	2	6	1	0	0		0	0	0	0	0		0		0	Chest Pain	0	0	0	0	0	0	0
1	0	0	1	0	1	0	0	0	0		0		0	0	0	0	0	0	0		0		0		98.3641	79.0328	1	2	0	1	0		0	0	0	0	0		0		0	Chest Pain	0	0	0	0	0	0	0
1	1	1	0	0	0	0	1	1	0		0		0	0	0	1	0	0	0		0		0		84.9305	94.5659	3	4	1	0	0		0	0	0	0	0		0		0	Non Cardiac	0	0	0	0	0	0	0
0	1	1	1	1	0	0	1	1	0		0		1	0	0	1	0	0	0		0		0		23.0731	92.4911	4	6	0	1	0		0	0	0	0	0		0		0	Chronic Injury	0	0	0	0	0	0	0
1	1	1	0	0	0	0	1	1	0		0		0	0	0	0	0	0	0		0		0		51.3892	116.599	3	6	1	0	0		0	0	0	0	0		0		0	Chronic Injury	0	0	0	0	0	0	0
1	1	0	0	0	0	0	0	1	0		0		0	0	0	0	0	0	0		0		0		94.2465	92.1911	3	3	1	0	0		0	0	0	0	0		0		0	Chest Pain	0	0	0	0	0	0	0
0	1	0	0	0	0	0	0	1	0		0		0	0	0	0	0	0	0		0		0		81.856	83.4788	2	2	1	0	0		0	0	0	0	0		0			Chest Pain	0	0	0	0	0	0	0
1	1	1	1	0	0	0	1	1	0		0		1	0	0	1	0	0	0		0		0		88.9533	134.531	6	7	1	0	0		0	0	0	0	0		0		0	Chronic Injury	1	0	0	0	0	0	0
1	1	1	0	1	0	0	1	1	0		0		0	0	0	0	0	0	0		0		0		68.2632	126.017	3	5	1	0	0		0	0	0	0	0		0			Chest Pain	0	0	0	0	0	0	0
0	1	0	0	0	0	0	1	0	0		0		1	0	0	1	0	0	0		0		0		90.1707	60.5241	1	2	1	0	0		0	0	0	0	0		0		0	Other Cardiac	0	0	0	0	0	0	0
0	1	1	1	0	0	0	0	1	0		0		0	0	0	0	0	0	0		0		0		72.4561	77.5413	3	3	0	1	0		0	0	0	0	0		0		0	Chest Pain	0	0	0	0	0	0	0
1	0	0	0	0	0	0	0	0	0		0		0	0	0	0	0	0	0		0		0		90.7626	102.354	2	3	1	0	0		0	0	0	0	0		0		0	Chest Pain	0	0	0	0	0	0	0
0	0	1	1	0	0	1	1	1	1		0		0	0	0	0	0	0	0		0		0		66.9945	75.1411	2	4	1	0	0	0	1	1	0	0	1		1			T1MI	0	0	0	0	0	0	0
1	1	0	1	0	0	0	1	0	0		0		0	0	0	0	0	0	0		0		0		102.543	105.042	4	4	0	1	1		0	0	0	0	0		0		0	Chest Pain	0	0	0	0	0	0	0
1	0	1	1	0	0	0	0	1	0		0		0	0	0	0	0	0	0		0		0		56.2005	71.9989	1	2	0	1	0		0	0	0	0	0		0		0	Non Cardiac	0	0	0	0	0	0	0
0	1	1	1	0	1	0	1	1	0		0		0	0	0	1	0	0	0		0		0		40.4047	98.3638	5	5	1	0	0		0	0	0	0	0		0		0	Non Cardiac	0	0	0	0	0	0	0
0	1	0	1	0	0	0	1	1	0		0		0	0	0	0	0	0	0		0		0		93.4691	99.0564	2	3	1	0	1		0	0	0	0	0		0		0	Non Cardiac	0	0	0	0	0	0	0
0	1	1	0	1	1	0	0	1	0		0		0	0	0	0	0	0	0		0		0		64.7195	100.454	4	7	1	0	0		0	0	0	0	0		0			Chest Pain	0	0	0	0	0	0	0
1	0	1	0	0	0	0	0	0	0		0		0	0	0	0	0	0	0		0		0		119.916	67.5947	1	4	0	1	0		0	0	0	0	0		0		0	Chest Pain	0	0	0	0	0	0	0
0	0	0	0	0	0	0	0	0	0		0		0	0	0	0	0	0	0		0		0		61.359	87.6345	2	2	1	0	0		0	0	0	0	0		0			Chest Pain	0	0	0	0	0	0	0
1	0	0	1	0	0	0	0	0	0		0		0	0	0	0	0	0	0		0		0		127.32	21.6533	0	1	0	1	0		0	0	0	0	0		0		0	Non Cardiac	0	0	0	0	0	0	0
0	1	1	1	0	1	1	1	1	1		0		1	1	0	1	0	0	1	203.736	1	203.736	0		52.4323	126.549	5	6	1	0	0	1	1	1	0	0	1		1	203.736	1	Chronic Injury	0	1	0	0	0	0	0
0	0	0	0	0	0	0	1	1	0		1		0	0	0	0	0	0	0		0		0		56.3881	124.074	4	8	1	0	0	1	1	0	1	0	1		1		0	T1MI	0	0	0	0	0	0	0
0	0	0	0	0	0	0	0	0	0		0		0	0	0	0	0	0	0		0		0		80.9834	22.2511	1	1	0	1	1		0	0	0	0	0		0			Chest Pain	0	0	0	0	0	0	0
0	1	1	1	0	0	0	1	1	0		0		0	0	0	0	0	0	0		0		0		66.445	92.9034	5	5	1	0	1	4	1	0	0	0	0		0		0	Chest Pain	0	0	0	0	0	0	0
0	0	0	1	0	0	0	1	0	0		0		0	0	0	0	0	0	0		0		0		73.4573	107.302	1	2	1	0	0		0	0	0	0	0		0			Other Cardiac	0	0	0	0	0	0	0
0	1	1	0	0	0	1	1	1	0		0		0	0	0	0	1	0	0	366.559	0		0		24.3224	108.879	4	7	1	0	0	2	1	0	0	0	0		0		1	Non Cardiac	0	0	0	0	0	0	0
0	0	1	0	0	0	0	0	1	0		0		0	0	0	0	0	0	0		0		0		32.1894	146.036	3	3	0	1	0		0	0	0	1	0		0		0	Chronic Injury	0	0	0	0	0	0	0
0	1	1	0	0	0	0	1	1	0		0		0	0	0	0	0	0	0		0		0		42.4721	125.5	4	6	1	0	0		0	0	0	0	0		0		0	Chronic Injury	0	0	0	0	0	0	0
1	0	0	0	0	0	0	0	0	0		0		0	0	0	0	0	0	0		0		0		138.415	33.1412	1	1	0	1	1		0	0	0	0	0		0		0	Chest Pain	0	0	0	0	0	0	0
1	1	1	1	1	0	0	0	0	0		0		1	0	0	0	0	0	0		0		0		104.612	96.509	3	5	1	0	0		0	0	0	0	0		0		0	Chest Pain	0	0	0	0	0	0	0
0	1	0	1	0	0	0	1	0	0		0		0	0	0	0	0	0	0		0		0		61.367	101.879	2	3	0	1	0		0	0	0	0	0		0		0	Non Cardiac	0	0	0	0	0	0	0
0	0	1	0	0	0	0	0	0	0		0		0	0	0	0	0	0	0		0		0		63.862	88.5333	2	2	1	0	0		0	0	0	0	0		0		0	Non Cardiac	0	0	0	0	0	0	0
1	0	1	1	0	0	0	0	0	0		0		0	0	0	0	0	0	0		0		0		99.6131	87.6176	1	3	0	1	0		0	0	0	0	0		0		0	Non Cardiac	0	0	0	0	0	0	0
0	0	0	1	0	0	0	0	0	0		0		0	0	0	0	0	0	0		0		0		70.96	39.8784	1	3	1	0	1		0	0	0	0	0		0		0	Chest Pain	0	0	0	0	0	0	0
0	0	0	1	0	0	0	0	0	0		0		0	0	0	0	0	0	0		0		0		68.1976	53.658	3	3	1	0	0	4	1	0	0	0	0		0		0	Acute Injury	0	0	0	0	0	0	0
0	0	0	1	0	0	0	0	0	0		0		0	0	0	0	0	0	0		0		0		82.8169	39.3249	1	2	0	1	1		0	0	0	0	0		0		0	Chest Pain	0	0	0	0	0	0	0
1	1	0	1	0	1	0	0	0	0		0		0	0	0	0	0	0	0		0		0		88.5081	86.0557	2	6	1	0	0	1	1	0	0	0	0		0			Acute Injury	0	0	0	0	0	0	0
1	0	1	1	1	0	0	1	1	0		0		0	0	0	0	0	0	0		0		0			53.5684	1	3	0	1	0		0	0	0	0	0		0		0	Non Cardiac	0	0	0	0	0	0	0
0	0	0	0	0	0	0	0	0	0		0		0	0	0	0	0	0	0		0		0		90.5694	91.743	2	2	1	0	0		0	0	0	0	0		0		0	Non Cardiac	0	0	0	0	0	0	0
1	0	1	1	0	1	0	0	0	0		0		0	0	0	0	0	0	0		0		0		101.099	31.0584	1	2	0	1	0		0	0	0	0	0		0		0	Chest Pain	0	0	0	0	0	0	0
1	1	0	1	0	0	0	1	0	0		0		0	0	0	0	0	0	0		0		0		44.915	181.097	5	7	1	0	0		0	0	0	0	0		0		0	Acute Injury	1	0	0	1	0	0	0
0	1	0	0	0	1	0	0	0	0		0		0	0	0	0	0	0	0		0		0		44.4388	91.487	2	3	0	1	0		0	0	0	0	0		0		0	Chest Pain	0	0	0	0	0	0	0
0	1	0	0	0	0	0	0	0	0		0		0	0	0	0	0	0	0		0		0		75.6126	32.4396	1	2	0	1	1		0	0	0	0	0		0		0	Chest Pain	0	0	0	0	0	0	0
1	0	0	1	0	0	0	0	0	0		0		0	0	0	0	0	0	0		0		0		118.426	32.8521	1	1	1	0	0		0	0	0	0	0		0		0	Chest Pain	0	0	0	0	0	0	0
0	0	1	1	0	0	0	0	0	0		0		0	0	0	0	0	0	0		0		0		93.6995	50.2876	3	3	0	1	1		0	0	0	0	0		0		0	Chest Pain	0	0	0	0	0	0	0
1	0	0	1	0	0	0	0	0	0		0		0	0	0	0	0	0	0		0		0		104.525	64.962	1	2	1	0	0		0	0	0	0	0		0		0	Other Cardiac	0	0	0	0	0	0	0
0	0	1	1	1	0	0	0	0	0		0		0	0	0	0	0	0	0		0		0		50.091	124.454	5	8	1	0	0	2	1	0	0	0	0		0			Chest Pain	0	0	0	0	0	0	0
1	1	0	0	0	0	1	1	1	1		0		1	0	0	1	0	0	0		0		0		78.9483	125.909	4	8	1	0	0	3	1	1	0	0	1		1		0	T1MI	0	1	0	0	0	0	0
1	0	0	0	0	0	0	0	0	0		0		0	0	0	0	0	0	0		0		0		116.159	39.4049	1	1	1	0	0		0	0	0	0	0		0		0	Non Cardiac	0	0	0	0	0	0	0
1	0	0	0	1	1	1	1	1	0		0		0	0	0	1	1	1	0		0		0		41.4386	138.368	5	6	1	0	0		0	0	0	0	0		0		1	Chronic Injury	1	0	0	0	0	0	0
1	1	1	0	0	1	0	0	1	0		0		1	0	1	1	0	0	0		0		0		59.107	143.172	2	5	1	0	0		0	0	0	1	0		0		0	Non Cardiac	1	0	0	0	0	0	0
0	1	1	1	0	0	0	0	1	0		0		0	0	0	0	0	0	0		0		0		91.3677	66.4673	4	4	1	0	0		0	0	0	0	0		0		0	Chest Pain	0	0	0	0	0	0	0
0	0	0	1	0	0	0	1	1	0		0		0	0	0	0	0	0	0		0		0		62.5361	84.595	1	2	1	0	0	2	1	0	0	0	0		0			Chest Pain	0	0	0	0	0	0	0
1	0	1	1	1	0	0	0	1	0		0		0	0	0	0	0	0	0		0		0		110.57	76.9759	2	3	1	0	0		0	0	0	0	0		0		0	Non Cardiac	0	0	0	0	0	0	0
1	0	0	0	0	0	0	0	0	0		0		0	0	0	0	0	0	0		0		0		121.829	33.0661	1	1	0	1	0		0	0	0	0	0		0		0	Chest Pain	0	0	0	0	0	0	0
0	0	1	1	1	0	0	0	1	0		0		0	0	0	0	0	0	0		0		0		80.5085	51.563	2	4	1	0	0		0	0	0	0	0		0			Chest Pain	0	0	0	0	0	0	0
0	0	1	0	0	0	0	1	1	0		0		0	0	0	0	0	0	0		0		0		58.1431	120.112	4	3	1	0	0	1	1	0	0	0	0		0		0	Other Cardiac	0	0	0	0	0	0	0
0	1	1	1	0	0	0	1	1	0		0		0	0	0	1	0	0	0		0		0		30.6637	160.369	5	6	1	0	0		0	0	0	1	0		0		0	Acute Injury	1	0	0	0	0	0	0
1	1	0	1	0	0	0	0	0	0		0		0	0	0	0	0	0	0		0		0		81.8008	105.104	2	4	1	0	0		0	0	0	0	0		0		0	Chest Pain	0	0	0	0	0	0	0
1	1	0	1	0	0	0	0	0	0		0		0	0	0	0	0	0	0		0		0		93.8249	78.0435	1	3	0	1	0		0	0	0	0	0		0		0	Chest Pain	0	0	0	0	0	0	0
0	0	1	1	0	0	0	0	1	0		0		0	0	0	0	0	0	0		0		0		68.7887	52.5744	3	5	1	0	0		0	0	0	0	0		0		0	Non Cardiac	0	0	0	0	0	0	0
0	0	1	1	0	0	0	0	1	0		0		0	0	0	0	0	0	0		0		0		75.6479	86.6118	2	4	1	0	0		0	0	0	0	0		0		0	Non Cardiac	0	0	0	0	0	0	0
0	1	1	0	0	1	0	0	1	0		0		0	0	0	0	1	0	0		0		0		76.3558	79.1513	2	4	1	0	0		0	0	0	0	0		0		1	Chest Pain	0	0	0	0	0	0	0
0	1	1	1	0	0	1	0	1	0		0		0	0	0	0	0	0	0		0		0		38.6787	91.7722	4	5	1	0	0		0	0	0	0	0		0		0	Chest Pain	0	0	0	0	0	0	0
1	1	1	1	0	0	0	0	1	0		0		0	0	0	0	0	0	0		0		0		103.5	75.0999	3	5	1	0	0		0	0	0	0	0		0		0	Chronic Injury	0	0	0	0	0	0	0
0	1	1	1	1	0	0	1	1	0		0		1	0	0	1	1	0	0		0		0		63.2726	76.7011	5	6	1	0	0		0	0	0	0	0		0		1	Chronic Injury	0	0	0	0	0	0	0
0	1	1	1	1	0	0	0	1	0		0		0	0	0	0	0	0	0		0		0		106.327	39.1661	3	4	1	0	1		0	0	0	0	0		0		0	Chest Pain	0	0	0	0	0	0	0
0	0	0	1	0	0	0	1	0	0		0		1	0	0	0	0	0	1	10.8848	0		0		67.0587	32.9799	1	0	1	0	0		1	0	0	0	0		0		0	Chest Pain	0	0	0	0	0	0	0
1	1	1	1	0	0	0	1	1	0		0		0	0	0	1	0	0	0		0		0		40.2607	145.396	6	6	1	0	0		0	0	0	0	0		0		0	Acute Injury	0	0	0	0	0	0	0
0	0	0	1	0	0	0	0	0	0		0		0	0	0	0	0	0	0		0		0		59.9623	35.2959	1	1	0	1	1		0	0	0	0	0		0		0	Chest Pain	0	0	0	0	0	0	0
1	1	1	0	0	0	0	0	1	0		0		0	0	0	0	0	0	0		0		0		87.7715	115.039	3	4	0	1	0		0	0	0	0	0		0		0	Chest Pain	0	0	0	0	0	0	0
1	1	1	1	0	0	0	0	1	0		0		0	0	0	0	0	0	0		0		0		102.829	73.2063	2	3	1	0	0		0	0	0	0	0		0			Chest Pain	0	0	0	0	0	0	0
0	1	1	1	1	0	0	1	1	0		0		0	1	0	0	1	0	1	141.896	0		0		50.3958	96.105	5	7	1	0	0		1	0	0	0	0		0		1	Chest Pain	0	0	0	0	0	0	0
1	0	0	0	0	0	0	0	0	0		0		0	0	0	0	0	0	0		0		0		114.047	57.8063	2	1	0	1	0		0	0	0	0	0		0			Chest Pain	0	0	0	0	0	0	0
0	0	1	1	0	0	1	1	1	1		0		0	0	0	0	0	0	0		0		0		74.2754	49.409	3	6	1	0	1	0	1	1	0	0	1		1		0	Chronic Injury	0	0	0	0	0	0	0
1	1	1	1	1	0	0	0	1	0		0		0	0	0	0	0	0	0		0		0		80.0894	140.593	3	5	1	0	0		0	0	0	0	0		0		0	Non Cardiac	1	0	0	0	0	0	0
1	1	1	1	1	0	0	1	1	0		0		1	0	0	0	0	0	0		0		0		14.916	178.629	5	5	1	0	0		0	0	0	1	0		0		0	Non Cardiac	1	0	0	0	0	0	0
1	0	0	1	0	0	0	0	0	0		0		0	0	0	0	0	0	0		0		0		104.439	73.3574	1	2	0	1	0		0	0	0	0	0		0			Other Cardiac	0	0	0	0	0	0	0
1	0	0	0	0	0	0	0	0	0		0		0	0	0	0	0	0	0		0		0		130.184	38.2873	1	1	0	1	1		0	0	0	0	0		0		0	Non Cardiac	0	0	0	0	0	0	0
1	0	0	0	0	0	0	0	0	0		0		1	0	0	0	0	0	1	194.881	0		0		96.6688	87.2208	2	2	0	1	0		1	0	0	0	0		0		0	Other Cardiac	1	1	0	0	0	0	0
0	0	0	1	0	0	0	0	0	0		0		0	0	0	0	0	0	0		0		0		86.4608	44.5874	1	2	0	1	1		0	0	0	0	0		0		0	Chest Pain	0	0	0	0	0	0	0
0	0	0	1	0	0	0	0	0	0		0		0	0	0	0	0	0	0		0		0		60.1643	46.7389	1	4	1	0	0		0	0	0	0	0		0		0	Chest Pain	0	0	0	0	0	0	0
0	1	0	0	0	0	0	1	0	0		0		0	0	1	0	0	0	0		0		0		23.7394	145.546	3	6	0	1	0		0	0	0	0	0		0		0	Chronic Injury	0	0	0	0	0	0	0
1	1	1	0	0	0	0	1	1	0		0		0	0	0	0	0	0	0		0		0		100.344	87.4409	1	4	1	0	0	3	1	0	0	0	0		0			Other Cardiac	0	0	0	0	0	0	0
1	0	0	1	0	1	0	0	0	0		0		0	0	0	0	0	0	0		0		0		116.921	76.8299	1	2	1	0	0	1	1	0	0	0	0		0		0	Chest Pain	0	0	0	0	0	0	0
0	0	1	0	0	0	0	0	0	0		0		0	0	0	0	0	0	0		0		0		63.3405	61.4652	1	4	1	0	0		0	0	0	0	0		0			Chest Pain	0	0	0	0	0	0	0
0	0	0	1	0	0	0	0	0	0		0		0	0	0	0	0	0	0		0		0		53.0142		2	5	1	0	0		0	0	0	0	0		0		0	T1MI	0	0	0	0	0	0	0
0	1	1	1	1	0	1	0	1	0		0		0	0	0	0	1	0	1	160.859	1	160.859	0		4.50349	125.251	6	6	1	0	0		1	1	0	0	0		1	160.859	1	Chronic Injury	1	0	1	0	0	0	0
0	1	1	0	1	0	0	0	1	0		0		0	0	0	0	0	0	0		0		0		89.6376	70.7047	3	4	1	0	0		0	0	0	0	0		0		0	Other Cardiac	0	0	0	0	0	0	0
1	1	1	1	0	0	0	0	0	0		0		0	0	0	0	0	0	0		0		0		121.522	42.7115	2	4	0	1	0		0	0	0	0	0		0		0	Non Cardiac	0	0	0	0	0	0	0
0	1	0	1	0	0	0	0	0	0		0		0	0	0	0	0	0	0		0		0		118.2	20.848	2	3	1	0	1		0	0	0	0	0		0		0	Other Cardiac	0	0	0	0	0	0	0
0	0	0	1	0	0	0	0	0	0		0		0	1	0	0	0	0	1	237.811	0		0		67.2589	45.316	1	0	0	1	0		1	0	0	0	0		0		1	Chest Pain	0	0	0	0	0	0	0
1	1	0	1	1	1	0	0	1	0		0		1	0	0	1	0	0	0		0		0		92.1655	142.424	4	5	1	0	0		0	0	0	0	0		0		0	Other Cardiac	1	0	0	0	0	0	0
1	1	1	0	0	1	0	1	1	0		0		1	1	0	1	0	0	0		0		0		49.7038	145.613	3	6	1	0	0		0	0	0	1	0		0		1	Chronic Injury	1	1	0	0	0	0	0
1	1	1	1	1	0	1	1	1	0		0		0	0	0	0	1	0	0		0		0		85.047	94.1289	5	5	0	1	0		0	0	0	0	0		0		1	Non Cardiac	0	0	0	0	0	0	0
1	1	1	1	0	0	0	0	1	0		0		0	0	0	0	0	0	0		0		0		53.5746	114.45	3	5	1	0	0		0	0	0	0	0		0		0	Non Cardiac	0	0	0	0	0	0	0
0	0	1	1	0	0	0	0	1	0		0		0	0	0	0	0	0	0		0		0		112.595	42.9313	1	2	1	0	0		0	0	0	0	0		0		0	Chest Pain	0	0	0	0	0	0	0
0	1	1	1	1	0	0	1	1	0		0		1	0	0	0	1	0	0		0		0		90.6002	79.3519	3	6	1	0	0		0	0	0	1	0		0		1	Chest Pain	0	0	0	0	0	0	0
1	1	1	1	0	0	0	0	1	0		0		0	0	0	0	0	0	0		0		0		98.64	65.5166	2	4	1	0	0		0	0	0	0	0		0			Chest Pain	0	0	0	0	0	0	0
0	1	0	1	0	0	1	1	1	0		0		0	1	0	0	0	1	0		0		0		79.1362	54.0063	3	4	1	0	0		0	0	0	0	0		0		1	Non Cardiac	0	0	0	0	0	0	0
1	0	0	1	0	0	0	0	0	0		0		0	0	0	0	0	0	0		0		0		106.424	52.3149	1	2	1	0	0		0	0	0	0	0		0		0	Chest Pain	0	0	0	0	0	0	0
1	0	1	1	0	0	0	1	1	0		0		0	0	0	0	0	0	0		0		0		87.7502	94.3173	3	4	1	0	0		0	0	0	0	0		0		0	Other Cardiac	0	0	0	0	0	0	0
1	0	0	1	0	0	0	0	0	0		0		0	0	0	0	0	0	0		0		0		99.129	53.4752	1	2	1	0	0		0	0	0	0	0		0		0	Chest Pain	0	0	0	0	0	0	0
0	0	1	1	0	0	0	0	0	0		0		0	0	0	0	0	0	0		0		0		85.6227	68.4631	1	3	1	0	0		0	0	0	0	0		0		0	Chest Pain	0	0	0	0	0	0	0
0	1	1	0	0	0	0	0	0	0		0		0	0	0	0	0	0	0		0		0		59.512	97.7492	3	4	0	1	0		0	0	0	0	0		0			Chest Pain	0	0	0	0	0	0	0
0	0	0	1	0	0	0	0	0	0		0		0	0	0	0	0	0	0		0		0		74.7167	32.7036	1	1	0	1	0		0	0	0	0	0		0		0	Non Cardiac	0	0	0	0	0	0	0
1	1	1	1	1	0	0	0	1	0		0		0	0	0	0	0	0	0		0		0		90.3204	87.8573	3	5	1	0	0		0	0	0	0	0		0		0	Chest Pain	0	0	0	0	0	0	0
1	0	0	0	1	1	0	0	0	0		0		1	1	0	1	0	0	0		0		0		35.7892	163.363	3	6	0	1	0		0	0	0	1	0		0		1	Chronic Injury	1	0	0	0	0	0	0
0	1	1	1	1	0	1	0	1	0		0		0	1	0	0	1	0	0		0		0		41.2117	124.091	6	6	0	1	0		0	0	0	0	0		0		1	Chronic Injury	1	0	0	0	0	0	0
0	1	1	1	0	0	0	1	1	0		0		0	0	0	0	0	0	0		0		0		97.8239	67.7084	3	4	0	1	1		0	0	0	0	0		0		0	Non Cardiac	0	0	0	0	0	0	0
0	0	0	0	0	0	0	0	0	0		0		0	0	0	0	0	0	0		0		0		56.8148	84.4637	1	2	0	1	0		0	0	0	0	0		0			Chest Pain	0	0	0	0	0	0	0
0	0	0	1	0	0	0	0	0	0		0		0	0	0	0	0	0	0		0		0		76.6109	41.9786	1	1	0	1	0		0	0	0	0	0		0		0	Chest Pain	0	0	0	0	0	0	0
0	0	0	0	0	0	0	0	1	0		0		0	0	0	0	0	0	0		0		0		48.4449	107.456	2	3	1	0	0	4	1	0	0	0	0		0		0	Other Cardiac	0	0	0	0	0	0	0
1	1	0	1	0	0	0	0	0	0		0		0	0	0	0	0	0	0		0		0		118.933	43.8515	1	2	1	0	0		0	0	0	1	0		0		0	Chest Pain	0	0	0	0	0	0	0
0	1	0	1	1	0	0	0	0	0		0		0	0	0	0	0	0	0		0		0		46.9201	55.551	3	3	1	0	1		0	0	0	0	0		0		0	Chest Pain	0	0	0	0	0	0	0
0	1	1	1	1	0	0	1	1	0		0		0	1	0	0	0	1	0		0		0		27.1016	113.305	5	7	1	0	0		0	0	0	0	0		0		1	Chronic Injury	1	0	0	0	0	0	0
1	0	0	0	0	1	1	0	1	0		0		1	1	0	1	0	0	0		0		0		74.0558	132.078	4	6	1	0	1		0	0	0	0	0		0		1	Chronic Injury	0	0	0	0	0	0	0
1	1	0	1	0	1	0	0	0	0		0		0	0	0	0	0	0	0		0		0		103.892	59.0771	2	4	1	0	1		0	0	0	0	0		0		0	Chest Pain	0	0	0	0	0	0	0
1	0	0	0	0	0	0	0	0	0		0		0	0	0	0	0	0	0		0		0		147.255	43.5715	2	2	0	1	0		0	0	0	0	0		0		0	Non Cardiac	0	0	0	0	0	0	0
0	0	0	1	0	0	0	0	0	0		0		0	0	0	0	0	0	0		0		0			76.9222	1	2	1	0	0		0	0	0	0	0		0		0	Non Cardiac	0	0	0	0	0	0	0
1	1	1	1	0	0	0	0	1	0		0		1	0	0	0	0	0	0		0		0		85.7878	114.089	3	4	1	0	0		0	0	0	0	0		0		0	Other Cardiac	0	0	0	0	0	0	0
0	1	0	1	0	0	0	1	0	0		0		0	0	0	1	0	0	0		0		0		39.7223	153.724	3	6	1	0	0		0	0	0	1	0		0		0	Chronic Injury	1	0	0	0	0	0	0
0	1	1	1	1	0	0	1	1	0		0		0	0	0	0	0	1	0		0		0		71.5271	90.6318	3	4	1	0	0		0	0	0	1	0		0		1	Non Cardiac	0	0	0	0	0	0	0
0	0	1	1	0	0	0	0	0	0		0		0	0	0	0	0	0	0		0		0		83.0909	41.433	1	1	0	1	0		0	0	0	0	0		0		0	Non Cardiac	0	0	0	0	0	0	0
0	0	0	1	0	0	0	0	0	0		0		0	0	0	0	0	0	0		0		0		68.9868	103.531	2	2	1	0	0		0	0	0	0	0		0			Non Cardiac	0	0	0	0	0	0	0
0	0	0	0	0	0	0	0	0	0		0		0	0	0	0	0	0	0		0		0		81.9415	49.8954	1	1	0	1	0		0	0	0	0	0		0		0	Chest Pain	0	0	0	0	0	0	0
0	1	0	0	0	0	0	0	1	0		0		0	0	0	0	0	0	0		0		0		58.6873	69.5933	2	2	1	0	0		0	0	0	0	0		0			Chest Pain	0	0	0	0	0	0	0
1	0	1	1	0	0	0	0	0	0		0		0	0	0	0	0	0	0		0		0		101.536	81.981	1	3	1	0	0		0	0	0	0	0		0		0	Chest Pain	0	0	0	0	0	0	0
0	1	0	1	0	0	1	0	1	0		0		0	0	0	0	0	0	0		0		0		84.4501	65.4929	3	4	1	0	0	1	1	0	0	0	0		0		0	Non Cardiac	0	0	0	0	0	0	0
1	1	1	1	0	0	0	0	0	0		0		0	0	0	0	0	0	0		0		0		109.87	62.2984	3	7	1	0	1		0	0	0	0	0		0		0	Chest Pain	0	0	0	0	0	0	0
1	1	1	0	0	0	0	0	1	0		0		0	0	0	0	0	0	1	8.60352	0		0		82.1239	107.394	2	4	0	1	0		1	0	0	0	0		0		0	Chest Pain	0	0	0	1	0	0	0
0	1	1	0	0	0	1	1	1	0		0		0	0	0	0	1	0	0		0		0		92.2891	89.3647	2	4	0	1	0		0	0	0	0	0		0		1	Chest Pain	0	0	0	0	0	0	0
0	1	1	1	1	0	0	0	1	0		0		0	0	0	0	0	0	0		0		0		25.329	127.421	4	6	0	1	0		0	0	0	1	0		0		0	Chronic Injury	1	0	0	0	0	0	0
1	0	1	1	0	0	0	1	1	0		0		1	0	0	0	0	0	0		0		0		110.657	61.8603	2	2	0	1	0		0	0	0	0	0		0		0	Non Cardiac	0	0	0	0	0	0	0
1	1	1	1	1	0	0	0	0	0		0		0	0	0	0	0	0	0		0		0		50.2657	111.031	5	5	1	0	0		0	0	0	0	0		0		0	Chronic Injury	0	0	0	0	0	0	0
1	1	1	1	0	0	0	1	1	0		0		0	0	0	0	0	0	0		0		0		89.8941	78.637	5	4	1	0	0	5	1	0	0	0	0		0		0	Non Cardiac	0	0	0	0	0	0	0
1	1	1	1	0	0	0	0	0	0		0		0	0	0	0	0	0	0		0		0		121.136	32.3851	2	5	1	0	0		0	0	0	0	0		0		0	Chest Pain	0	0	0	0	0	0	0
0	1	0	1	0	0	0	0	0	0		0		0	0	0	0	0	0	0		0		0		73.736	63.6233	2	4	0	1	0		0	0	0	0	0		0		0	Chest Pain	0	0	0	0	0	0	0
1	0	1	0	0	0	0	0	0	0		0		0	0	0	0	0	0	0		0		0		111.833	66.3387	1	5	1	0	1		0	0	0	0	0		0		0	Chest Pain	0	0	0	0	0	0	0
0	0	0	1	1	0	1	1	1	1		0		1	0	0	0	0	0	0		0		0		61.7198	95.2402	3	7	1	0	0	1	1	1	0	0	1		1		0	Chronic Injury	0	0	0	0	0	0	0
1	1	0	1	0	0	0	0	0	0		0		1	0	0	0	0	0	0		0		0		64.7292	107.256	3	6	1	0	0		0	0	0	0	0		0		0	Other Cardiac	0	0	0	0	0	0	0
0	1	1	1	0	0	1	1	0	0		0		0	1	0	0	1	0	0		0		0		59.913	89.8927	4	7	1	0	0		0	0	0	0	0		0		1	Chest Pain	0	0	0	0	0	0	0
0	1	0	0	0	1	0	0	1	0		0		0	0	0	0	0	0	0		0		0		53.606	69.2651	0	3	1	0	0		0	0	0	0	0		0		0	Non Cardiac	0	0	0	0	0	0	0
0	0	0	1	0	0	0	0	0	0		0		0	0	0	0	0	0	0		0		0		73.4983	27.8167	1	1	0	1	0		0	0	0	0	0		0			Non Cardiac	0	0	0	0	0	0	0
1	0	0	1	0	0	0	0	0	0		0		0	0	0	0	0	0	0		0		0		106.702	40.8075	1	1	0	1	0		0	0	0	0	0		0			Non Cardiac	0	0	0	0	0	0	0
0	0	1	1	0	0	0	0	0	0		0		0	0	0	0	0	0	0		0		0		70.1528	59.8346	3	4	1	0	1		0	0	0	0	0		0		0	Chest Pain	0	0	0	0	0	0	0
1	1	1	1	0	1	0	1	1	0		0		0	0	0	0	0	0	0		0		0		59.3582	135.457	5	5	1	0	0		0	0	0	0	0		0		0	Chest Pain	0	0	0	0	0	0	0
1	0	1	0	0	0	0	0	1	0		0		0	0	0	0	0	0	0		0		0		103.456	71.5157	1	4	0	1	0		0	0	0	0	0		0		0	Other Cardiac	0	0	0	0	0	0	0
0	1	1	1	0	0	0	1	1	0		0		0	0	0	0	0	0	0		0		0		29.4131	97.7963	3	5	1	0	0		0	0	0	0	0		0		0	Chest Pain	0	0	0	0	0	0	0
0	0	0	1	0	0	0	0	0	0		0		0	0	0	0	0	0	0		0		0		76.7585	35.9208	1	2	1	0	1		0	0	0	0	0		0		0	Non Cardiac	0	0	0	0	0	0	0
0	0	0	1	0	0	0	0	0	0		0		0	0	0	0	0	0	0		0		0		71.4436	76.561	1	5	1	0	1		0	0	0	0	0		0		0	Chest Pain	0	0	0	0	0	0	0
0	0	0	1	0	0	0	0	0	0		0		0	0	0	0	0	0	0		0		0		61.7691	27.4041	1	1	1	0	0		0	0	0	0	0		0		0	Chest Pain	0	0	0	0	0	0	0
1	0	0	1	0	0	0	0	0	0		0		0	0	0	0	0	0	0		0		0		129.853	32.6186	1	1	0	1	0		0	0	0	0	0		0		0	Non Cardiac	0	1	0	0	0	0	0
1	0	1	0	0	0	0	0	1	0		0		0	0	0	0	0	0	0		0		0		104.961	78.2338	1	2	1	0	0		0	0	0	0	0		0			Chest Pain	0	0	0	0	0	0	0
0	1	1	1	1	0	1	1	1	0		0		0	0	0	0	0	0	0		0		0		39.0598	94.3175	5	7	1	0	0		0	0	0	0	0		0		0	Acute Injury	0	0	0	0	0	0	0
1	0	0	1	0	0	0	0	0	0		0		0	0	0	0	0	0	0		0		0		93.9723	96.0849	2	3	0	1	0		0	0	0	1	0		0			Non Cardiac	0	0	0	0	0	0	0
0	0	0	0	0	0	0	0	0	0		0		0	0	0	0	0	0	0		0		0		90.2657	56.1003	1	2	0	1	0		0	0	0	0	0		0			Other Cardiac	0	0	0	0	0	0	0
1	0	0	1	0	0	0	0	0	0		0		0	0	0	0	0	0	0		0		0		95.2854	77.6675	1	2	1	0	0		0	0	0	0	0		0		0	Chest Pain	0	0	0	0	0	0	0
1	0	1	0	0	0	0	0	1	0		0		0	0	0	0	0	0	0		0		0		88.2189	99.8764	2	3	1	0	0		0	0	0	0	0		0		0	Chest Pain	0	0	0	0	0	0	0
1	1	0	1	1	1	0	0	0	0		0		1	0	0	0	0	0	0		0		0		61.6137	133.933	4	6	0	1	0		0	0	0	0	0		0		0	Chronic Injury	0	0	0	0	0	0	0
1	1	0	1	0	0	0	0	0	0		0		0	0	0	0	0	0	0		0		0		125.539	36.9398	1	4	1	0	0		0	0	0	0	0		0		0	Chest Pain	0	0	0	0	0	0	0
0	0	0	1	0	0	0	0	0	0		0		0	0	0	0	0	0	0		0		0		59.522	100.483	3	5	0	1	0		0	0	0	0	0		0		0	Chest Pain	0	0	0	0	0	0	0
0	1	0	1	0	0	0	0	0	0		0		0	0	0	0	0	0	0		0		0		51.3836	112.665	2	6	1	0	0		0	0	0	0	0		0		0	Chest Pain	0	0	0	0	0	0	0
0	1	1	1	1	0	0	0	1	0		0		0	0	0	0	0	0	0		0		0		45.7042	103.302	4	5	1	0	0		0	0	0	0	0		0			Non Cardiac	0	0	0	0	0	0	0
1	1	0	1	0	0	1	0	0	0		0		0	0	0	0	0	0	0		0		0		89.8846	105.457	2	4	0	1	0		0	0	0	0	0		0		0	Non Cardiac	0	0	0	0	0	0	0
0	0	0	0	0	1	0	0	0	0		0		0	0	0	0	0	0	0		0		0		83.7487	32.9815	1	1	1	0	0		0	0	0	0	0		0		0	Chest Pain	0	0	0	0	0	0	0
0	1	1	1	0	0	1	0	1	0		0		0	0	0	0	0	0	0		0		0		45.3262	150.479	6	8	1	0	0	1	1	0	0	0	0		0		0	Acute Injury	0	0	0	0	0	0	0
0	1	1	0	0	0	0	1	0	0		0		1	1	0	1	0	0	0		0		0		55.6141	134.551	4	8	1	0	0		0	0	0	0	0		0		1	Acute Injury	1	0	0	0	0	0	0
0	1	1	1	1	1	0	0	1	0		0		0	0	0	1	1	0	0		0		0		50.9132	122.708	5	5	1	0	0		0	0	0	1	0		0		1	Chronic Injury	1	0	0	0	0	0	0
1	1	1	0	0	0	1	0	1	0		0		0	0	0	0	1	0	0		0		0		87.9804	122.203	2	4	1	0	0		0	0	0	0	0		0		1	Non Cardiac	0	0	0	0	0	0	0
0	0	0	0	0	0	0	0	0	0		0		0	0	0	0	0	0	0		0		0		66.8415	134.436	2	4	1	0	0		0	0	0	0	0		0		0	Chronic Injury	1	0	0	0	0	0	0
1	0	0	1	0	0	0	0	0	0		0		0	0	0	0	0	0	0		0		0		131.951	48.948	2	1	1	0	0		0	0	0	0	0		0		0	Non Cardiac	0	0	0	0	0	0	0
0	1	1	1	1	0	0	1	1	0		0		0	0	0	0	0	0	0		0		0		5.85784	131.684	5	7	1	0	0		0	0	0	1	0		0		0	Chronic Injury	0	0	0	0	0	0	0
0	1	1	0	1	1	0	1	1	0		0		1	1	0	1	0	1	0		0		0		65.8508	119.513	3	6	1	0	0		0	0	0	1	0		0		1	Chronic Injury	0	0	0	0	0	0	0
1	0	1	1	0	0	0	0	0	0		0		0	0	0	0	0	0	0		0		0			60.4	1	2	1	0	0		0	0	0	0	0		0		0	Chest Pain	0	0	0	0	0	0	0
1	0	0	0	0	0	0	1	0	0		0		0	0	0	0	0	0	0		0		0		104.399	74.4381	1	2	1	0	0		0	0	0	0	0		0			Other Cardiac	0	0	0	0	0	0	0
0	0	0	1	0	0	0	0	0	0		0		0	0	0	0	0	0	0		0		0		57.8006	61.4635	1	2	1	0	0		0	0	0	0	0		0		0	Chest Pain	0	0	0	0	0	0	0
0	1	0	0	1	0	0	0	1	0		0		1	0	0	0	0	1	0		0		0		77.297	59.9473	1	4	1	0	0		0	0	0	0	0		0		1	Other Cardiac	0	0	0	0	0	0	0
1	0	1	1	0	0	0	0	1	0		0		0	0	0	0	0	0	0		0		0		95.3651	106.748	3	4	1	0	0		0	0	0	0	0		0			Chest Pain	0	0	0	0	0	0	0
1	1	0	0	0	1	0	0	1	0		0		0	0	0	1	0	0	0		0		0		41.6071	121.128	2	2	1	0	0		0	0	0	0	0		0		0	Non Cardiac	0	0	0	0	0	0	0
0	1	0	1	0	0	0	1	1	0		0		1	1	0	0	1	0	0		0		0		73.4749	100.965	4	5	1	0	0		0	0	0	0	0		0		1	Chronic Injury	0	0	0	0	0	0	0
1	0	0	1	0	0	0	0	0	0		0		0	0	0	0	0	0	0		0		0		75.1654	84.7199	2	2	1	0	0		0	0	0	0	0		0		0	Chest Pain	0	0	0	0	0	0	0
0	1	1	1	0	0	0	1	1	0		0		0	0	0	0	0	0	0		0		0		27.2007	103.616	4	4	1	0	0		0	0	0	0	0		0		0	Non Cardiac	0	0	0	0	0	0	0
1	0	0	1	0	0	0	0	0	0		0		0	0	0	0	0	0	0		0		0			72.7027	2	0	1	0	0		0	0	0	0	0		0			Chest Pain	0	0	0	0	0	0	0
0	1	1	0	0	0	0	1	1	0		0		0	0	0	0	0	0	0		0		0		77.5506	105.897	2	4	0	1	0		0	0	0	0	0		0		0	Non Cardiac	0	0	0	0	0	0	0
1	0	1	1	0	0	0	0	0	0		0		0	0	0	0	0	0	0		0		0		113.696	70.8296	2	3	0	1	1		0	0	0	0	0		0			Chest Pain	0	0	0	0	0	0	0
0	1	0	0	0	0	0	0	0	0		0		0	0	0	0	0	0	0		0		0		52.0505	93.1334	2	5	1	0	0		0	0	0	0	0		0		0	Non Cardiac	0	0	0	0	0	0	0
0	1	1	1	0	0	0	1	1	0		0		0	1	0	0	0	0	0		0		0		46.3609	100.672	5	6	1	0	1		0	0	0	0	0		0		1	Non Cardiac	0	0	0	0	0	0	0
0	1	1	1	1	0	1	1	1	1		0		0	0	0	0	0	0	0		0		0		92.2447	59.6359	3	5	1	0	0	2	1	1	0	0	1		1		0	Chronic Injury	0	0	0	0	0	0	0
0	1	1	1	0	0	0	1	1	0		0		0	1	0	1	0	0	0		0		0		61.8458	61.8047	3	4	0	1	1		0	0	0	0	0		0		1	Non Cardiac	1	0	0	0	0	0	0
0	0	0	0	0	0	0	0	0	0		0		0	0	0	0	0	0	0		0		0		77.7361	47.5315	1	1	1	0	0		0	0	0	0	0		0		0	Chest Pain	0	0	0	0	0	0	0
1	0	0	0	0	0	0	0	0	0		0		0	0	0	0	0	0	0		0		0		102.491	68.0476	1	4	1	0	0		0	0	0	0	0		0			Chest Pain	0	0	0	0	0	0	0
0	1	1	0	1	1	1	0	1	0		0		1	1	0	1	1	0	0		0		0		25.0004	138.065	6	7	1	0	0		0	0	0	0	0		0		1	Chronic Injury	1	0	0	0	0	0	0
0	0	1	1	0	1	1	0	0	0		0		1	0	0	0	0	0	0		0		0		63.9573	116.989	2	4	1	0	0		0	0	0	0	0		0		0	Chest Pain	1	0	0	0	0	0	0
1	0	0	1	0	0	0	0	0	0		0		0	0	0	0	0	0	0		0		0		104.031	42.3412	1	2	0	1	1		0	0	0	0	0		0		0	Chest Pain	0	0	0	0	0	0	0
1	0	0	0	0	0	0	0	0	0		0		0	0	0	0	0	0	0		0		0		90.5486	123.331	3	2	1	0	1		0	0	0	0	0		0		0	Non Cardiac	0	0	0	0	0	0	0
1	1	1	1	0	0	1	1	1	0		0		0	1	0	0	0	0	0		0		0		111.182	87.8703	3	4	1	0	1		0	0	0	0	0		0		1	Non Cardiac	0	0	0	0	0	0	0
1	0	0	1	0	0	0	0	0	0		0		0	0	0	0	0	0	0		0		0		132.769	40.7086	1	1	0	1	0		0	0	0	0	0		0		0	Non Cardiac	0	0	0	0	0	0	0
0	0	0	0	0	0	0	0	0	0		0		0	0	0	0	0	0	0		0		0		61.8138	75.2448	1	2	1	0	0		0	0	0	0	0		0			Chest Pain	0	0	0	0	0	0	0
0	0	0	1	0	0	0	0	0	0		0		0	0	0	0	0	0	0		0		0		71.8097	77.993	1	1	1	0	0		0	0	0	1	0		0			Chest Pain	0	0	0	0	0	0	0
0	1	1	0	0	0	0	1	0	0		0		0	0	0	0	0	0	0		0		0		80.5817	126.551	2	7	1	0	0		0	0	0	0	0		0		0	Acute Injury	1	0	0	0	0	0	0
0	0	0	1	0	0	0	0	0	0		0		1	0	0	0	0	0	0		0		0		52.0939	128.224	3	5	0	1	0		0	0	0	0	0		0		0	Other Cardiac	0	0	0	0	0	0	0
0	1	1	1	0	0	0	0	1	0		0		0	0	0	0	0	0	0		0		0		21.1545	131.273	5	6	1	0	0		0	0	0	0	0		0		0	Chronic Injury	1	0	0	0	0	0	0
1	1	1	0	1	0	0	1	1	0		0		1	0	0	0	0	0	0		0		0		88.1868	107.132	5	5	1	0	0		0	0	0	0	0		0		0	Chest Pain	0	0	0	0	0	0	0
0	0	0	0	0	0	0	0	0	0		0		0	0	0	0	0	0	0		0		0		82.5261	73.5205	2	4	1	0	1		0	0	0	0	0		0			Chest Pain	0	0	0	0	0	0	0
0	0	1	1	0	0	0	0	0	0		0		0	0	0	0	0	0	0		0		0		87.3627	114.894	3	5	1	0	1		0	0	0	1	0		0		0	Non Cardiac	0	0	0	0	0	0	0
0	0	1	1	0	0	0	0	0	0		0		0	0	0	0	0	0	0		0		0		91.1327	50.751	2	3	1	0	1		0	0	0	0	0		0		0	Chest Pain	0	0	0	0	0	0	0
1	1	1	1	0	0	0	0	1	0		0		0	0	0	0	0	0	0		0		0		98.54	111.139	3	5	1	0	0		0	0	0	1	0		0			Non Cardiac	0	0	0	0	0	0	0
1	0	0	1	0	0	0	0	0	0		0		0	0	0	0	0	0	0		0		0		106.615	47.9267	1	1	0	1	0		0	0	0	0	0		0		0	Chest Pain	0	0	0	0	0	0	0
0	0	0	0	0	1	0	1	0	0		0		0	0	0	0	0	0	0		0		0		102.437	100.88	2	3	0	1	0		0	0	0	1	0		0		0	Chronic Injury	1	0	0	0	0	0	0
1	1	1	1	0	0	0	1	0	0		0		1	0	1	0	0	0	0		0		0		97.6958	69.4102	3	4	0	1	0		0	0	0	0	0		0		0	Chest Pain	0	0	0	0	0	0	0
1	1	1	0	0	1	0	0	1	0		0		0	0	0	0	0	0	0		0		0		40.434	128.706	3	5	1	0	0		0	0	0	0	0		0		0	Non Cardiac	1	0	0	0	0	0	0
0	1	1	1	1	0	1	1	1	0		0		0	1	0	0	0	1	0		0		0		23.2921	88.7619	4	6	1	0	0	3	1	0	0	0	0		0		1	T1MI	0	0	1	0	0	0	0
0	1	1	0	0	0	0	0	1	0		0		0	0	0	0	0	0	0		0		0		80.7809	82.8392	3	3	1	0	0		0	0	0	0	0		0		0	Non Cardiac	0	0	0	0	0	0	0
1	1	1	0	0	0	1	1	1	0		0		0	0	0	0	0	0	0		0		0		101.309	116.51	3	3	1	0	0		0	0	0	0	0		0		0	Non Cardiac	0	0	0	0	0	0	0
1	0	0	1	0	0	0	0	1	0		0		0	1	0	1	0	0	0		0		0		87.3278	115.368	2	3	1	0	0		0	0	0	0	0		0		1	Chest Pain	0	0	0	0	0	0	0
1	1	0	0	0	0	0	1	1	0		0		0	0	0	0	0	0	0		0		0		85.6769	147.737	2	5	1	0	0	1	1	0	0	0	0		0		0	Acute Injury	0	0	0	0	0	0	0
0	1	1	1	1	1	1	1	1	0		0		0	1	0	0	1	1	0		0		0		38.1694	88.2942	4	4	1	0	0		0	0	0	0	0		0		1	Chronic Injury	0	0	0	0	0	0	0
0	0	0	0	0	0	0	0	0	0		0		0	0	0	0	0	0	0		0		0		58.767	105.476	2	3	1	0	0		0	0	0	0	0		0		0	Chest Pain	0	0	0	0	0	0	0
1	0	1	1	0	0	0	0	1	0		0		0	0	0	0	0	0	0		0		0		90.8149	88.2911	3	4	1	0	0		0	0	0	0	0		0		0	Chest Pain	0	0	0	0	0	0	0
0	0	0	0	0	0	0	0	0	0		0		0	0	0	0	0	0	0		0		0		81.8692	40.9875	1	0	1	0	1		0	0	0	0	0		0			Chest Pain	0	0	0	0	0	0	0
0	1	1	1	0	0	0	1	1	0		0		1	0	0	0	0	0	0		0		0		47.5568	78.145	3	6	1	0	0		0	0	0	0	0		0		0	Chronic Injury	0	0	0	0	0	0	0
0	0	0	0	0	0	0	0	0	0		0		0	0	0	0	0	0	0		0		0		65.1031	95.2464	2	5	0	1	0		0	0	0	0	0		0			Non Cardiac	0	0	0	0	0	0	0
0	1	0	0	0	1	0	0	0	0		0		0	0	0	0	0	0	0		0		0		51.2746	81.331	2	4	0	1	0		0	0	0	0	0		0		0	Non Cardiac	0	0	0	0	0	0	0
0	1	1	0	1	0	0	0	1	0		0		0	0	0	0	0	0	0		0		0		70.1307	70.1016	2	4	1	0	0		0	0	0	0	0		0		0	Chest Pain	0	0	0	0	0	0	0
0	0	1	0	0	0	0	1	1	0		1		0	0	0	0	0	0	0		0		0		40.7977	90.1955	3	5	1	0	0	1	1	0	1	0	1		1		0	Chronic Injury	0	0	0	0	0	1	0
1	0	0	0	0	0	0	0	0	0		0		0	0	0	0	0	0	0		0		0		107.71	58.1511	1	4	1	0	1		0	0	0	0	0		0		0	Chest Pain	0	0	0	0	0	0	0
1	1	1	1	0	0	0	0	0	0		0		0	0	0	0	0	0	0		0		0		99.7165	35.8668	2	6	1	0	1		0	0	0	0	0		0		0	Chest Pain	0	0	0	0	0	0	0
1	0	0	1	0	0	0	0	0	0		0		0	0	0	0	0	0	0		0		0		131.911	50.3348	2	1	0	1	0		0	0	0	0	0		0		0	Chest Pain	0	0	0	0	0	0	0
1	1	0	1	0	0	0	0	0	0		0		1	0	0	0	0	0	0		0		0		125.447	75.4743	1	3	1	0	0		0	0	0	0	0		0		0	Non Cardiac	1	0	0	0	0	0	0
0	1	1	0	0	0	0	0	0	0		0		0	0	0	0	0	0	0		0		0		83.3642	56.8844	3	5	1	0	1		0	0	0	0	0		0		0	Chronic Injury	0	0	0	0	0	0	0
0	1	1	0	0	0	0	0	1	0		0		0	0	0	0	0	0	0		0		0		47.7711	131.354	3	6	0	1	0		0	0	0	1	0		0		0	Chronic Injury	0	0	0	0	0	0	0
0	1	1	1	0	0	1	1	1	0		0		1	1	0	0	1	0	0		0		0		37.1058	129.192	5	7	1	0	0		1	0	0	0	0		0		1	Acute Injury	1	0	0	0	0	0	0
1	0	0	0	0	0	0	0	0	0		0		0	0	0	0	0	0	0		0		0		124.372	37.9267	1	2	1	0	1		0	0	0	0	0		0		0	Acute Injury	0	0	0	0	0	0	0
0	0	0	1	0	0	0	0	0	0		0		0	0	0	0	0	0	0		0		0		72.0604	46.2599	1	1	0	1	0		0	0	0	0	0		0			Chest Pain	0	0	0	0	0	0	0
1	1	0	0	1	0	0	0	0	0		0		0	0	0	1	0	0	1	75.0703	0		0		33.4948	168.642	5	7	0	1	0		1	0	0	0	0		0		0	Chronic Injury	0	1	0	0	0	0	0
1	1	1	1	0	0	0	0	0	0		0		0	0	0	0	0	0	0		0		0		100.553	68.6157	3	5	1	0	1		0	0	0	0	0		0		0	Acute Injury	0	0	0	0	0	0	0
1	0	1	1	0	0	0	0	1	0		0		0	0	0	0	0	0	0		0		0		94.0529	96.6966	2	4	1	0	0		0	0	0	0	0		0		0	Chest Pain	0	0	0	0	0	0	0
1	1	1	1	0	0	0	0	1	0		0		0	0	0	0	0	0	0		0		0		87.1532	130.779	4	6	1	0	0		0	0	0	1	0		0			Acute Injury	0	0	0	0	0	0	0
1	0	0	1	0	0	0	0	0	0		0		0	0	0	0	0	0	0		0		0		132.146	30.9343	1	1	1	0	0		0	0	0	0	0		0		0	Chest Pain	0	0	0	0	0	0	0
1	1	0	0	0	0	0	1	0	0		0		0	0	0	1	0	0	0		0		0		121.374	66.5999	2	4	0	1	1		0	0	0	1	0		0		0	Other Cardiac	0	0	0	0	0	0	0
1	1	1	1	0	1	0	1	0	0		0		0	0	0	0	0	0	0		0		0		63.7743	132.044	4	6	1	0	0		0	0	0	0	0		0		0	Chronic Injury	0	0	0	0	0	0	0
0	0	0	1	0	0	0	0	0	0		0		0	0	0	0	0	0	0		0		0		57.3517	75.3001	1	2	0	1	0		0	0	0	0	0		0			Non Cardiac	0	0	0	0	0	0	0
0	0	1	0	0	0	0	0	0	0		0		0	0	0	0	0	0	0		0		0		79.7206	32.8353	1	1	0	1	0		0	0	0	0	0		0			Non Cardiac	0	0	0	0	0	0	0
0	1	1	0	0	0	1	1	1	0		0		0	1	0	0	1	0	0		0		0		61.6735	70.2431	2	4	0	1	0		0	0	0	0	0		0		1	Chest Pain	0	0	0	0	0	0	0
0	1	1	1	0	0	0	0	1	0		0		0	0	0	0	0	0	0		0		0		103.056	53.2372	2	4	1	0	0		0	0	0	0	0		0			Chest Pain	0	0	0	0	0	0	0
0	0	0	1	0	0	0	0	0	0		0		0	0	0	0	0	0	0		0		0		88.2938	56.0046	1	2	0	1	0		0	0	0	0	0		0			Chest Pain	0	0	0	0	0	0	0
0	0	0	0	0	0	0	0	0	0		0		0	0	0	0	0	0	0		0		0		78.8263	64.3675	1	2	1	0	0		0	0	0	0	0		0		0	Chest Pain	0	0	0	0	0	0	0
0	1	1	0	0	0	0	1	1	0		0		0	0	0	0	1	0	0		0		0		80.0417	98.3257	4	7	1	0	0	2	1	0	0	0	0		0		1	T1MI	0	0	0	0	0	0	0
0	1	0	1	1	0	0	1	0	0		0		1	0	0	0	0	0	0		0		0		45.705	103.939	3	7	1	0	0	2	1	0	0	0	0		0		0	Chronic Injury	0	0	0	0	0	0	0
0	1	0	1	0	0	0	1	1	0		0		0	0	0	0	0	0	0		0		0		63.7438	63.308	2	4	1	0	1		0	0	0	0	0		0		0	Non Cardiac	0	0	0	0	0	0	0
0	1	0	0	0	1	0	0	0	0		0		0	0	0	0	0	0	0		0		0		65.0293	149.619	2	3	1	0	0		0	0	0	1	0		0		0	Other Cardiac	0	0	0	0	0	0	0
0	0	1	1	0	0	0	1	1	0		0		0	0	0	0	0	0	0		0		0		60.2459	106.952	4	6	1	0	0		0	0	0	0	0		0		0	Chest Pain	0	0	0	0	0	0	0
1	1	0	0	0	0	0	1	0	0		0		0	0	0	0	0	0	0		0		0		107.596	65.2571	1	3	1	0	1		0	0	0	0	0		0		0	Other Cardiac	0	0	0	0	0	0	0
1	1	1	1	1	0	0	0	1	0		0		0	0	0	0	0	0	0		0		0		94.5292	108.406	3	5	1	0	0		0	0	0	0	0		0			Chest Pain	0	0	0	0	0	0	0
1	1	1	1	1	0	1	1	1	0		0		0	0	0	0	0	0	1	260.562	0		0		98.3323	93.8096	4	7	1	0	0	0	1	1	0	0	0		1		0	T1MI	0	0	0	0	0	0	1
1	1	1	1	1	0	0	1	1	0		1		0	0	0	0	0	0	0		0		0		93.5183	90.0381	5	6	1	0	0	1	1	0	1	0	1		1		0	Chronic Injury	0	0	0	0	1	1	0
1	0	1	0	0	0	0	0	1	0		0		0	0	0	0	0	0	0		0		0		106.747	70.916	2	3	1	0	0		0	0	0	0	0		0		0	Non Cardiac	0	0	0	0	0	0	0
1	1	1	0	0	0	0	0	0	0		0		0	0	0	0	0	0	0		0		0		123.181	31.8802	2	5	0	1	1		0	0	0	0	0		0		0	Chest Pain	0	0	0	0	0	0	0
0	1	1	0	0	0	0	1	1	0		0		0	1	0	0	1	0	0		0		0		74.0452	72.6735	4	5	1	0	0	3	1	0	0	0	0		0		1	Chest Pain	0	0	0	0	0	0	0
1	1	0	0	1	0	0	1	0	0		0		0	0	0	0	0	0	0		0		0		92.1279	109.773	5	5	1	0	1		0	0	0	1	0		0		0	Chest Pain	0	0	0	0	0	0	0
0	0	0	1	0	0	0	0	0	0		0		0	0	0	0	0	0	0		0		0		93.1098	39.8512	1	2	0	1	1		0	0	0	0	0		0			Chest Pain	0	0	0	0	0	0	0
1	1	1	0	0	0	0	0	1	0		0		0	0	0	0	0	0	0		0		0		101.229	94.4452	2	4	1	0	0		0	0	0	0	0		0		0	Chest Pain	0	0	0	0	0	0	0
0	1	1	0	0	0	1	1	1	1		0		0	1	0	0	1	0	0		0		0		64.2414	68.6311	4	6	1	0	0	1	1	1	0	0	1		1		1	Acute Injury	0	0	0	0	0	0	0
0	1	0	0	0	0	0	1	1	0		0		1	0	0	0	0	0	0		0		0		56.0905	188.025	4	5	1	0	0		0	0	0	1	0		0		0	Chronic Injury	1	0	0	0	0	0	0
0	0	0	0	0	0	0	0	0	0		0		0	0	0	0	0	0	0		0		0		94.5233	25.6118	1	1	0	1	0		0	0	0	0	0		0		0	Non Cardiac	0	0	0	0	0	0	0
1	1	1	1	0	0	0	0	0	0		0		0	0	0	0	0	0	0		0		0		95.6885	80.5896	4	5	0	1	0		0	0	0	0	0		0		0	Chest Pain	0	0	0	0	0	0	0
1	1	1	0	0	0	0	1	1	0		0		1	0	0	0	0	0	0		0		0		73.2772	127.831	3	5	1	0	0		0	0	0	0	0		0		0	Chronic Injury	1	0	0	0	0	0	0
1	0	0	1	0	0	0	0	0	0		0		0	0	0	0	0	0	0		0		0		121.347	52.5807	1	4	0	1	0		0	0	0	0	0		0		0	Chest Pain	0	0	0	0	0	0	0
0	1	1	1	0	0	1	0	1	1		0		0	0	0	0	0	0	0		0		0		62.8637	118.316	5	4	1	0	0	2	1	1	0	1	1		1		0	Other Cardiac	1	0	0	0	0	0	0
0	1	1	1	1	1	1	1	1	0		0		0	0	0	0	0	0	0		0		0		37.6055	81.9204	5	6	1	0	0	1	1	0	0	0	0		0		0	Chronic Injury	0	0	0	0	0	0	0
1	0	0	0	0	0	0	0	0	0		0		0	0	0	0	0	0	0		0		0		110.647	72.2346	1	2	1	0	0		0	0	0	0	0		0			Chest Pain	0	0	0	0	0	0	0
1	0	0	0	0	0	0	0	0	0		0		0	0	0	0	0	0	0		0		0		112.079	41.0239	1	0	1	0	0		0	0	0	0	0		0		0	Chest Pain	0	0	0	0	0	0	0
0	0	1	0	0	0	0	0	1	0		0		0	0	0	0	0	0	0		0		0		24.3433	141.319	3	6	1	0	1		0	0	0	0	0		0		0	Chronic Injury	0	0	0	0	0	0	0
0	1	1	1	1	1	0	1	1	0		0		0	0	0	0	0	0	0		0		0		96.2764	70.4666	4	4	1	0	1		0	0	0	0	0		0		0	Chest Pain	0	0	0	0	0	0	0
1	0	1	0	1	0	0	0	0	0		0		0	0	0	0	0	0	0		0		0		117.001	74.9312	2	4	1	0	0		0	0	0	0	0		0			Chest Pain	0	0	0	0	0	0	0
1	1	1	1	0	0	0	1	1	0		0		0	0	0	1	0	0	0		0		0		43.8471	105.323	4	6	1	0	0		0	0	0	0	0		0		0	Chronic Injury	0	0	0	0	0	0	0
0	1	1	1	0	0	0	0	1	0		0		0	0	0	0	0	0	0		0		0		66.9533	86.7332	5	4	1	0	0		0	0	0	0	0		0		0	Chest Pain	0	0	0	0	0	0	0
1	0	0	0	0	0	0	0	0	0		0		0	0	0	0	0	0	0		0		0		101.729		1	2	1	0	0		0	0	0	0	0		0			Chest Pain	0	0	0	0	0	0	0
0	1	1	1	0	0	0	0	1	0		0		0	0	0	0	0	0	0		0		0		71.5116	98.5084	2	4	0	1	0		0	0	0	0	0		0		0	Other Cardiac	0	0	0	0	0	0	0
1	1	1	1	1	0	1	0	1	0		0		1	1	0	0	1	0	0		0		0		107.844	64.8795	3	4	1	0	0		0	0	0	0	0		0		1	Chest Pain	0	0	0	0	0	0	0
1	1	1	1	0	1	0	0	1	0		0		0	0	0	0	0	0	0		0		0		20.4926	125.237	5	7	1	0	0		0	0	0	0	0		0		0	T1MI	1	0	0	0	0	0	0
0	0	0	0	0	0	0	0	0	0		0		0	0	0	0	0	0	0		0		0		100.984	57.2368	1	1	0	1	0		0	0	0	0	0		0			Chest Pain	0	0	0	0	0	0	0
1	0	0	0	0	0	0	0	0	0		0		0	0	0	0	0	0	0		0		0		108.952	83.1489	2	3	0	1	0		0	0	0	0	0		0		0	Chest Pain	0	0	0	0	0	0	0
1	1	1	0	0	0	0	1	0	0		0		0	0	0	0	0	0	0		0		0		105.786	64.0877	2	3	1	0	0		0	0	0	0	0		0			Chest Pain	0	0	0	0	0	0	0
1	1	1	1	1	0	0	1	1	0		0		0	0	0	0	0	1	0		0		0		54.4369	102.833	4	5	1	0	0		1	0	0	0	0		0		1	Non Cardiac	1	0	0	0	0	0	0
1	1	1	0	1	0	1	1	1	0		0		0	1	0	1	0	0	0		0		0		41.0669	147.596	5	7	1	0	0		0	0	0	1	0		0		1	Acute Injury	1	1	1	1	0	0	0
0	1	1	1	1	0	0	0	1	0		0		0	0	0	0	0	0	0		0		0		34.1478	112.409	4	7	1	0	0	3	1	0	0	0	0		0		0	Chronic Injury	0	0	0	0	0	0	0
0	0	0	0	0	0	0	0	0	0		0		0	0	0	0	0	0	0		0		0		70.5665	113.889	2	2	1	0	0		0	0	0	0	0		0		0	Other Cardiac	0	0	0	0	0	0	0
1	1	0	1	0	0	0	0	0	0		0		0	0	0	0	0	0	0		0		0		95.556	62.8743	2	4	1	0	1		0	0	0	0	0		0		0	Non Cardiac	0	0	0	0	0	0	0
0	1	1	1	0	0	1	1	1	0		0		0	1	0	0	0	0	0		0		0		54.0389	111.331	5	5	0	1	0		0	0	0	0	0		0		1	Non Cardiac	0	0	0	0	0	0	0
0	1	0	0	0	0	0	0	0	0		0		0	0	0	0	0	0	1	283.91	1	283.91	0		75.6072	74.4453	1	3	1	0	1		1	1	0	0	0		1	283.91	0	Chest Pain	0	0	1	0	0	0	0
0	0	1	1	0	0	0	0	1	0		0		0	0	0	0	0	0	0		0		0		72.8634	94.4433	2	3	0	1	0		0	0	0	0	0		0		0	Other Cardiac	0	0	0	0	0	0	0
1	1	1	1	1	0	0	0	1	0		0		1	1	1	0	0	1	0		0		0		97.183	119.492	4	7	1	0	0		0	0	0	0	0		0		1	Chronic Injury	0	0	0	0	0	0	0
1	1	0	0	0	0	0	1	0	0		0		0	0	0	0	0	0	0		0		0		78.865	167.602	4	4	1	0	0		0	0	0	0	0		0		0	Chronic Injury	0	0	0	0	0	0	0
0	0	0	0	0	0	0	0	0	0		0		0	0	0	0	0	0	0		0		0		63.4337	40.0415	1	1	0	1	0		0	0	0	0	0		0			Chest Pain	0	0	0	0	0	0	0
0	1	1	1	0	0	0	1	1	0		1		0	0	0	0	0	0	0		0		0		53.201	115.216	5	7	1	0	0	1	1	0	1	0	1		1		0	Acute Injury	0	0	0	0	0	1	0
1	1	1	0	1	0	1	1	1	0		0		0	1	0	0	1	0	0		0		0		96.0798	103.747	5	5	1	0	0		0	0	0	0	0		0		1	Non Cardiac	0	0	0	0	0	0	0
1	0	1	0	1	0	0	0	1	0		0		0	0	0	0	0	0	0		0		0		109.257	68.6227	2	2	1	0	0		0	0	0	0	0		0		0	Non Cardiac	0	0	0	0	0	0	0
1	1	0	0	0	0	1	0	0	0		0		0	0	0	0	0	0	0		0		0		73.742	125.872	2	3	1	0	0		0	0	0	0	0		0			Chronic Injury	0	0	0	0	0	0	0
0	1	0	0	0	0	0	0	1	0		0		0	0	0	0	0	0	0		0		0		59.1347	36.7903	1	0	1	0	0		0	0	0	0	0		0			Chest Pain	0	0	0	0	0	0	0
0	1	1	0	0	0	1	1	1	0		0		0	1	0	0	0	1	0		0		0		87.8446	69.67	3	5	1	0	1		0	0	0	0	0		0		1	Chest Pain	0	0	0	0	0	0	0
1	1	0	1	0	0	1	1	1	1		0		0	0	0	0	0	0	0		0		0		108.491	63.3085	1	6	1	0	0	1	1	1	0	0	1		1			Chronic Injury	0	0	0	0	0	0	0
1	1	1	1	0	0	0	0	1	0		0		0	0	0	0	0	0	0		0		0		95.7137	60.2798	2	4	1	0	0		0	0	0	0	0		0		0	Chest Pain	0	0	0	0	0	0	0
1	1	1	1	1	0	0	0	1	0		0		0	1	0	0	0	0	0		0		0		135.55	59.1408	3	6	1	0	0	1	1	0	0	0	0		0		1	Acute Injury	0	0	0	0	0	0	0
0	1	1	1	0	0	0	0	0	0		0		0	1	0	0	0	0	0		0		0		68.7035	99.7624	4	7	1	0	0		0	0	0	1	0		0		1	Other Cardiac	0	0	0	0	0	0	0
0	1	0	1	0	0	0	1	0	0		0		1	0	1	0	0	0	0		0		0		77.7038	113.512	3	6	0	1	0		0	0	0	0	0		0		0	Chronic Injury	0	0	0	1	0	0	0
0	0	0	0	0	0	0	0	0	0		0		0	0	0	0	0	0	0		0		0		78.8502	60.098	1	4	1	0	0		0	0	0	0	0		0		0	Chest Pain	0	0	0	0	0	0	0
1	1	0	0	0	0	0	1	1	0		0		1	0	0	0	0	0	0		0		0		87.7815	136.795	2	4	1	0	0		0	0	0	1	0		0		0	Chronic Injury	1	0	0	0	0	0	0
1	1	1	1	0	0	0	1	1	0		1		0	0	0	0	0	0	0		0		0		69.6898	127.601	5	7	1	0	0	1	1	0	1	0	1		1		0	T1MI	0	0	0	0	0	1	0
1	0	0	0	0	0	0	0	0	0		0		0	0	0	0	0	0	0		0		0		131.761	80.0267	1	1	0	1	0		0	0	0	1	0		0		0	Chest Pain	0	0	0	0	0	0	0
0	1	1	1	0	0	1	1	1	0		0		0	0	0	0	0	0	1	77.4609	1	77.4609	0		54.635	136.504	6	8	1	0	0		1	1	0	0	0		1	77.4609	0	Acute Injury	0	0	1	0	0	0	0
0	1	0	0	0	0	0	1	1	0		0		0	0	0	1	0	1	0		0		0		53.8453	105.434	4	6	1	0	0		0	0	0	0	0		0		1	Chronic Injury	1	0	0	0	0	0	0
0	0	0	0	0	1	0	0	0	0		0		0	0	0	0	0	0	0		0		0		108.633	98.9383	1	1	1	0	1		0	0	0	1	0		0		0	Non Cardiac	0	0	0	0	0	0	0
1	0	0	1	0	0	0	0	0	0		0		0	0	0	0	0	0	0		0		0		124.986	36.0401	1	1	0	1	0		0	0	0	0	0		0		0	Non Cardiac	0	0	0	0	0	0	0
1	0	0	1	0	0	0	1	0	0		0		1	1	0	1	0	0	0		0		0		77.6553	155.116	5	6	1	0	0		0	0	0	0	0		0		1	T1MI	1	0	0	0	0	0	0
0	0	1	1	1	0	0	0	1	0		0		0	0	0	0	0	0	0		0		0		68.8347	81.4096	3	4	0	1	1		0	0	0	0	0		0		0	Non Cardiac	0	0	0	0	0	0	0
1	0	0	0	0	1	0	0	0	0		0		0	0	0	0	0	0	0		0		0		110.518	34.2148	1	0	0	1	0		0	0	0	0	0		0		0	Chest Pain	0	0	0	0	0	0	0
1	0	0	1	0	0	0	0	0	0		0		0	0	0	0	0	0	0		0		0		118.31	54.1591	1	2	0	1	0		0	0	0	0	0		0			Chest Pain	0	0	0	0	0	0	0
1	1	0	1	0	0	0	0	0	0		0		0	0	0	0	0	0	0		0		0		100.612	68.1178	1	3	1	0	0		0	0	0	0	0		0		0	Chest Pain	0	0	0	0	0	0	0
0	0	1	1	0	0	1	0	1	0		0		0	0	0	0	0	0	0		0		0		82.2855	83.9455	4	5	1	0	0		0	0	0	0	0		0		0	Chest Pain	0	0	0	0	0	0	0
0	0	1	1	0	0	1	1	1	1		0		0	0	0	0	0	0	0		0		0		90.2965	55.1646	4	6	1	0	1	1	1	1	0	0	1		1		0	T1MI	0	0	0	0	0	0	0
0	0	0	1	0	0	0	0	0	0		0		0	0	0	0	0	0	1	12.8301	0		0		87.0103	54.3391	2	6	1	0	1		1	0	0	0	0		0			Chest Pain	0	0	0	0	0	0	0
1	1	1	1	0	0	0	1	1	0		0		0	0	0	0	0	0	0		0		0		75.8891	139.155	5	6	1	0	0		0	0	0	0	0		0		0	Chronic Injury	0	0	0	0	0	0	0
1	1	0	0	1	1	0	0	1	0		0		0	0	0	0	0	0	0		0		0		79.2369	113.376	3	5	1	0	0		0	0	0	0	0		0		0	Chronic Injury	0	0	0	1	0	0	0
1	0	0	0	0	0	0	0	0	0		0		0	0	0	0	0	0	0		0		0		105.57	93.7355	2	2	0	1	0		0	0	0	1	0		0		0	Chest Pain	0	0	0	0	0	0	0
0	0	0	0	0	0	0	0	0	0		0		0	0	0	0	0	0	0		0		0		100.293	53.6006	1	2	0	1	0		0	0	0	0	0		0			Chest Pain	0	0	0	0	0	0	0
0	0	0	1	0	0	1	1	1	1		0		0	0	0	0	0	0	0		0		0		69.3985	80.2802	2	4	1	0	1	0	1	1	0	0	1		1		0	T1MI	0	0	0	0	0	0	0
0	1	1	1	0	0	1	1	1	0		0		0	0	0	0	0	1	0		0		0		48.7126	122.075	4	6	1	0	0		0	0	0	0	0		0		1	Chronic Injury	0	0	0	0	0	0	0
0	1	1	0	1	0	1	1	0	0		0		0	0	0	1	1	1	0		0		0		74.5214	109.291	4	6	1	0	0		0	0	0	0	0		0		1	Chronic Injury	0	0	0	0	0	0	0
0	1	1	0	0	1	0	0	1	0		0		0	0	0	0	0	0	0		0		0		52.7534	80.2334	3	4	0	1	0		0	0	0	0	0		0		0	Chest Pain	0	0	0	0	0	0	0
0	1	1	1	0	0	1	1	1	0		0		0	0	0	0	0	0	0		0		0		102.442	49.474	3	4	1	0	0		0	0	0	0	0		0		0	Non Cardiac	0	0	0	0	0	0	0
1	0	0	1	0	1	0	0	0	0		0		0	0	0	0	0	0	0		0		0		105.03	89.0322	1	3	1	0	1		0	0	0	0	0		0			Non Cardiac	0	0	0	0	0	0	0
1	0	0	1	0	0	0	0	0	0		0		0	0	0	0	0	0	0		0		0		115.616	46.4817	1	2	1	0	0		0	0	0	0	0		0			Chest Pain	0	0	0	0	0	0	0
0	1	0	0	0	1	0	0	0	0		0		0	0	0	0	0	0	0		0		0		50.4565	70.2523	1	2	0	1	0		0	0	0	0	0		0		0	Non Cardiac	0	0	0	0	0	0	0
1	0	0	1	0	0	0	0	0	0		0		0	0	0	0	0	0	0		0		0		133.292	65.4268	1	2	1	0	0		0	0	0	0	0		0		0	Chest Pain	0	0	0	0	0	0	0
1	1	0	0	0	1	0	1	0	0		0		1	0	0	0	0	0	0		0		0			158.483	2	5	0	1	0		0	0	0	1	0		0		0	Chronic Injury	0	0	0	0	0	0	0
1	0	0	1	0	0	0	0	0	0		0		0	0	0	0	0	0	0		0		0		103.579	67.378	1	2	0	1	0		0	0	0	0	0		0		0	Chest Pain	0	0	0	0	0	0	0
0	1	1	1	1	1	0	0	1	0		0		0	0	0	0	0	0	0		0		0		21.7557	133.282	6	6	1	0	0		0	0	0	0	0		0		0	Chronic Injury	0	0	0	0	0	0	0
0	0	1	0	0	0	0	1	1	0		0		1	0	0	0	0	0	0		0		0		44.8958	118.52	3	5	0	1	0		0	0	0	0	0		0		0	Other Cardiac	0	0	0	0	0	0	0
1	1	1	1	0	0	0	0	0	0		0		1	0	0	0	0	0	0		0		0		104.569	90.4011	3	4	0	1	0		0	0	0	0	0		0		0	Other Cardiac	0	0	0	0	0	0	0
0	0	0	1	0	0	0	0	0	0		0		0	0	0	0	0	0	0		0		0		72.6952	40.9208	1	4	0	1	1		0	0	0	0	0		0		0	Other Cardiac	0	0	0	0	0	0	0
0	1	1	1	0	0	0	1	1	0		0		0	0	0	0	0	0	0		0		0		66.1596	80.9308	4	4	1	0	0		0	0	0	0	0		0		0	Non Cardiac	0	0	0	0	0	0	0
1	1	1	1	0	0	0	0	0	0		0		0	0	0	0	0	0	0		0		0		122.446	35.9567	2	3	1	0	0		0	0	0	0	0		0		0	Chest Pain	0	0	0	0	0	0	0
0	1	1	1	0	0	0	0	1	0		0		0	0	0	0	0	0	0		0		0		77.6423	75.1149	2	4	1	0	0		0	0	0	0	0		0		0	Chest Pain	0	0	0	0	0	0	0
0	1	1	0	0	1	0	0	0	0		0		0	0	0	0	0	0	0		0		0		54.6871	128.675	5	5	1	0	1		0	0	0	0	0		0		0	Non Cardiac	0	0	0	0	0	0	0
0	0	0	1	0	0	0	1	0	0		0		0	0	0	1	0	0	0		0		0		64.7591	50.2146	1	2	0	1	0		0	0	0	0	0		0		0	Non Cardiac	0	0	0	0	0	0	0
0	1	0	1	0	0	0	0	0	0		0		0	0	0	0	0	0	0		0		0		87.3712	49.8549	1	5	0	1	0		0	0	0	0	0		0		0	Chest Pain	0	0	0	0	0	0	0
0	0	1	1	0	0	0	1	1	0		0		1	1	0	0	0	1	0		0		0		95.2701	50.2046	2	4	0	1	0		0	0	0	0	0		0		1	Chest Pain	0	0	0	0	0	0	0
1	0	0	1	0	1	0	0	0	0		0		0	0	0	0	0	0	0		0		0		109.136	67.7596	1	1	0	1	0		0	0	0	0	0		0		0	Chest Pain	0	0	0	0	0	0	0
1	0	0	1	0	0	0	0	0	0		0		0	0	0	0	0	0	0		0		0			90.073	1	1	0	1	0		0	0	0	0	0		0		0	Chest Pain	0	0	0	0	0	0	0
1	1	1	1	0	0	0	1	0	0		0		0	0	0	0	0	0	0		0		0		97.0835	76.8719	3	5	0	1	0		0	0	0	0	0		0			Chest Pain	0	0	0	0	0	0	0
1	0	0	1	0	0	0	0	0	0		0		0	0	0	0	0	0	0		0		0		107.185	57.3663	1	2	0	1	0		0	0	0	0	0		0		0	Chest Pain	0	0	0	0	0	0	0
0	1	1	1	0	0	0	0	0	0		0		0	0	0	0	0	0	0		0		0			103.114	2	3	0	1	1		0	0	0	0	0		0		0	Non Cardiac	0	0	0	0	0	0	0
1	1	1	1	1	1	0	1	1	0		0		0	0	0	1	0	1	0		0		0		71.1459	83.4912	5	6	0	1	0		0	0	0	0	0		0		1	Chronic Injury	0	0	0	0	0	0	0
0	0	0	1	0	0	0	1	0	0		0		0	0	0	0	0	0	0		0		0		63.1162	105.134	2	3	0	1	0		0	0	0	0	0		0		0	Non Cardiac	0	0	0	0	0	0	0
0	1	0	0	0	1	0	0	1	0		0		1	0	0	0	0	0	0		0		0		89.9299	87.5515	3	3	1	0	0		0	0	0	0	0		0		0	Other Cardiac	0	1	0	0	0	0	0
0	1	0	1	0	0	0	0	0	0		0		0	0	0	0	0	0	0		0		0		68.6972	50.9406	2	4	0	1	1		0	0	0	0	0		0		0	Chest Pain	0	0	0	0	0	0	0
1	0	0	0	0	0	0	0	0	0		0		0	0	0	0	0	0	0		0		0		129.141	59.6792	1	1	0	1	0		0	0	0	0	0		0		0	Other Cardiac	0	0	0	0	0	0	0
0	1	1	1	0	0	0	0	1	0		0		0	0	0	0	0	0	0		0		0		40.7696	113.148	4	5	0	1	1		0	0	0	0	0		0			Non Cardiac	0	0	0	0	0	0	0
0	0	0	1	0	0	0	0	0	0		0		0	0	0	0	0	0	0		0		0		82.2596	62.5512	1	5	1	0	1		0	0	0	0	0		0		0	Chest Pain	0	0	0	0	0	0	0
0	0	0	0	0	0	0	0	0	0		0		0	0	0	0	0	0	0		0		0		76.2917	31.5024	1	1	1	0	0		0	0	0	0	0		0		0	Chest Pain	0	0	0	0	0	0	0
0	0	0	0	0	0	0	0	0	0		0		0	0	0	0	0	0	0		0		0		91.8399	49.9421	1	0	0	1	1		0	0	0	0	0		0		0	Other Cardiac	0	0	0	0	0	0	0
0	0	0	0	0	0	0	0	0	0		0		0	0	0	0	0	0	0		0		0		59.6332	63.6651	2	1	0	1	0		0	0	0	0	0		0			Chest Pain	0	0	0	0	0	0	0
1	1	0	1	0	0	0	0	0	0		0		0	0	0	0	0	0	0		0		0		115.889	37.8946	1	4	1	0	0		0	0	0	0	0		0			Chest Pain	0	0	0	0	0	0	0
0	0	0	0	0	0	0	0	0	0		0		0	0	0	0	0	0	0		0		0		73.3747	40.8618	1	1	1	0	0		0	0	0	0	0		0		0	Chest Pain	0	0	0	0	0	0	0
1	1	1	1	0	0	0	0	0	0		0		0	0	0	0	0	0	0		0		0		112.973	64.8946	3	4	1	0	0		0	0	0	0	0		0		0	Chest Pain	0	0	0	0	0	0	0
0	1	0	1	0	0	0	0	1	0		0		0	0	0	0	0	0	0		0		0		100.966	110.961	3	7	0	1	1		0	0	0	1	0		0		0	Chest Pain	0	0	0	0	0	0	0
0	1	1	1	1	0	1	1	1	0		0		0	1	0	1	0	0	0		0		0		7.9169	160.61	6	8	1	0	0		0	0	0	0	0		0		1	Chronic Injury	0	0	0	1	0	0	0
1	1	1	1	1	0	1	1	1	0		0		0	0	0	0	0	0	0		0		0		87.1145	112.635	3	6	1	0	0		0	0	0	0	0		0		0	Chronic Injury	1	0	0	0	0	0	0
1	0	0	1	0	0	0	0	0	0		0		0	0	0	0	0	0	0		0		0		118.775	51.382	1	2	1	0	0		0	0	0	0	0		0			Chest Pain	0	0	0	0	0	0	0
0	1	1	1	1	1	0	0	1	0		0		0	0	0	0	0	0	0		0		0		65.8942	125.718	4	6	1	0	0	3	1	0	0	0	0		0		0	Chest Pain	0	0	0	0	0	0	0
1	1	1	1	1	0	0	1	1	0		0		0	0	0	0	0	0	0		0		0		55.2394	101.597	5	6	1	0	0		0	0	0	0	0		0		0	Chronic Injury	0	0	0	0	0	0	0
1	1	0	0	0	0	0	1	0	0		0		0	0	0	0	0	0	0		0		0		45.5413	135.249	4	3	1	0	0		0	0	0	0	0		0		0	Chronic Injury	0	0	0	0	0	0	0
0	1	0	0	0	0	0	0	1	0		0		0	0	0	0	0	0	0		0		0		79.1392	72.0081	2	2	1	0	0		0	0	0	0	0		0		0	Chest Pain	0	0	0	0	0	0	0
1	1	1	1	0	0	0	1	1	0		0		0	1	1	0	0	0	0		0		0		102.274	95.6068	5	5	1	0	0		0	0	0	0	0		0		1	Non Cardiac	0	1	0	0	0	0	0
1	1	0	1	0	0	0	0	0	0		0		0	0	0	0	0	0	0		0		0		112.162	82.5619	2	4	0	1	0		0	0	0	0	0		0		0	Chest Pain	0	0	0	0	0	0	0
0	1	1	1	1	1	0	0	1	0		0		0	0	0	0	0	0	0		0		0		71.4418	68.0543	2	4	1	0	1		0	0	0	0	0		0		0	Chest Pain	1	0	0	0	0	0	0
0	1	1	1	1	0	0	0	1	0		0		1	1	0	1	1	1	0		0		0		52.9684	108.442	5	6	1	0	0		0	0	0	0	0		0		1	Chronic Injury	0	0	0	0	0	0	0
1	0	0	1	0	0	0	0	0	0		0		0	0	0	0	0	0	0		0		0		121.73	39.9159	1	1	0	1	0		0	0	0	0	0		0		0	Chest Pain	0	0	0	0	0	0	0
0	1	0	1	0	1	0	0	0	0		0		0	0	0	0	0	0	0		0		0		75.447	79.8264	2	5	0	1	0		0	0	0	0	0		0		0	Chronic Injury	0	0	0	0	0	0	0
1	1	0	1	0	0	0	0	0	0		0		0	0	0	0	0	0	0		0		0		103.631	50.0227	2	4	1	0	1		0	0	0	0	0		0		0	Non Cardiac	0	0	0	0	0	0	0
1	0	0	1	0	0	0	1	1	0		0		0	0	0	0	0	0	0		0		0		127.777	49.2873	3	3	1	0	0		0	0	0	0	0		0		0	Acute Injury	0	0	0	0	0	0	0
0	0	1	1	0	0	0	0	1	0		0		1	0	0	0	0	0	0		0		0		48.2784	76.7814	1	2	0	1	0		0	0	0	0	0		0		0	Other Cardiac	0	0	0	0	0	0	0
0	1	1	1	1	1	0	1	1	0		0		1	0	1	1	0	0	0		0		0		46.7909	134.067	5	6	0	1	0		0	0	0	0	0		0		0	Chronic Injury	1	0	0	0	0	0	0
0	0	0	1	0	0	0	0	0	0		0		0	0	0	0	0	0	0		0		0		85.1345	92.8459	2	5	0	1	0		0	0	0	0	0		0		0	Chronic Injury	0	0	0	0	0	0	0
0	1	1	1	0	0	0	1	1	0		0		0	0	0	0	1	0	0		0		0		38.7423	123.825	5	5	0	1	0		0	0	0	0	0		0		1	Chronic Injury	0	0	0	0	0	0	0
1	1	1	1	0	0	1	1	1	0		0		0	0	0	0	1	0	0		0		0		98.1997	102.085	3	4	1	0	0		0	0	0	1	0		0		1	Chest Pain	0	0	0	0	0	0	0
0	1	0	0	1	1	0	1	1	0		0		0	0	0	1	0	0	0		0		0		18.6838	139.048	4	6	1	0	1		0	0	0	0	0		0		0	Chronic Injury	0	0	0	0	0	0	0
0	1	1	0	0	0	0	0	1	0		0		0	0	0	0	0	0	0		0		0		52.6972	80.4896	2	6	0	1	0		0	0	0	0	0		0		0	Chronic Injury	0	0	0	0	0	0	0
0	0	0	1	0	0	0	0	0	0		0		0	0	0	0	0	0	0		0		0		106.855	23.3158	1	1	0	1	0		0	0	0	0	0		0		0	Chest Pain	0	0	0	0	0	0	0
1	1	1	0	0	0	0	1	1	0		0		0	1	0	0	1	0	0		0		0		79.6958	110.212	4	6	1	0	1		0	0	0	0	0		0		1	Chronic Injury	1	0	0	0	0	0	0
1	1	0	1	0	0	0	0	0	0		0		0	0	0	0	0	0	0		0		0		120.032	27.3158	1	2	0	1	0		0	0	0	0	0		0		0	Chest Pain	0	0	0	0	0	0	0
1	1	1	0	1	0	0	1	1	0		0		1	0	0	0	0	0	0		0		0		96.8155	99.4631	5	7	1	0	1	1	1	0	0	0	0		0		0	Chronic Injury	1	0	0	1	0	0	0
1	0	0	1	0	0	0	0	0	0		0		0	0	0	0	0	0	0		0		0		134.227	37.5481	1	1	0	1	0		0	0	0	0	0		0		0	Non Cardiac	0	0	0	0	0	0	0
1	0	1	1	1	0	0	0	1	0		0		0	0	0	0	0	0	0		0		0		129.887	35.1671	2	3	1	0	0		0	0	0	0	0		0		0	Chest Pain	0	0	0	0	0	0	0
0	1	0	1	0	0	0	0	0	0		0		0	0	0	0	0	0	0		0		0		94.4022	35.4855	1	2	0	1	0		0	0	0	0	0		0			Non Cardiac	0	0	0	0	0	0	0
0	1	1	0	0	0	0	0	0	0		0		0	0	0	0	0	0	0		0		0		104.622	21.0923	3	3	0	1	1		0	0	0	0	0		0		0	Chest Pain	0	0	0	0	0	0	0
0	1	1	0	0	0	1	1	1	0		0		0	0	0	0	0	0	0		0		0		66.9842	73.3084	2	4	1	0	0		0	0	0	0	0		0		0	Other Cardiac	0	0	0	0	0	0	0
1	0	1	1	1	0	0	0	1	0		0		0	0	0	0	0	0	0		0		0		76.4704	121.364	4	6	1	0	0	4	1	0	0	0	0		0		0	Chest Pain	0	0	0	0	0	0	0
0	0	1	1	0	0	0	0	0	0		0		0	0	0	0	0	0	0		0		0		79.0176	30.4339	1	2	0	1	0		0	0	0	0	0		0			Chest Pain	0	0	0	0	0	0	0
0	0	0	0	0	1	0	0	0	0		0		1	0	0	0	0	0	1	1.66406	0		0		56.8331	127.998	4	6	0	1	0		1	0	0	0	0		0		0	Chronic Injury	1	0	0	0	0	0	0
0	1	1	0	0	0	1	1	1	0		0		0	1	0	1	1	1	0		0		0		50.007	125.995	5	7	1	0	0		0	0	0	1	0		0		1	Chronic Injury	1	0	0	0	0	0	0
1	1	0	0	0	0	0	1	1	0		0		0	0	0	0	0	0	0		0		0		79.4754	128.322	3	6	0	1	0		0	0	0	0	0		0		0	Chronic Injury	1	0	0	0	0	0	0
1	1	0	0	0	1	0	0	0	0		0		0	0	0	0	0	0	0		0		0		91.0022	65.5571	1	2	1	0	0		0	0	0	0	0		0		0	Non Cardiac	0	0	0	0	0	0	0
1	1	1	1	0	0	0	1	0	0		0		1	0	0	1	0	0	0		0		0		96.6272	91.2931	2	4	1	0	0		0	0	0	1	0		0		0	Other Cardiac	0	0	0	0	0	0	0
0	1	0	0	0	1	0	0	0	0		0		0	0	0	0	0	0	0		0		0		54.1329	121.771	3	3	1	0	0		0	0	0	0	0		0		0	Chronic Injury	0	0	0	0	0	0	0
1	1	0	1	0	0	0	1	0	0		0		0	0	0	0	0	0	0		0		0		69.1095	94.8159	2	4	1	0	0		0	0	0	0	0		0		0	Chest Pain	0	0	0	0	0	0	0
0	0	0	1	0	0	0	0	0	0		0		0	0	0	0	0	0	0		0		0		93.1824	42.796	1	2	1	0	1		0	0	0	0	0		0		0	Chest Pain	0	0	0	0	0	0	0
1	0	0	1	0	0	0	0	0	0		0		0	0	0	0	0	0	0		0		0		101.111	85.0556	1	2	1	0	0		0	0	0	0	0		0		0	Chest Pain	0	0	0	0	0	0	0
1	1	1	0	1	0	0	0	1	0		0		0	0	0	0	0	0	0		0		0		99.1069	111.775	4	5	0	1	0		0	0	0	0	0		0		0	Non Cardiac	0	0	0	0	0	0	0
1	1	1	1	0	0	0	0	1	0		0		0	0	0	0	0	0	0		0		0		120.86	40.6599	3	3	1	0	0	1	1	0	0	0	0		0		0	Chest Pain	0	0	0	0	0	0	0
0	1	0	0	0	1	0	0	1	0		0		0	0	0	0	0	0	0		0		0		62.5615	123.621	3	3	1	0	0		0	0	0	0	0		0		0	Non Cardiac	0	0	0	0	0	0	0
1	1	1	1	0	0	0	0	0	0		0		0	0	0	0	0	0	0		0		0		96.0484	78.5607	3	5	1	0	0		0	0	0	0	0		0		0	Chest Pain	0	0	0	0	0	0	0
1	1	1	1	0	0	0	0	0	0		0		0	0	0	0	0	0	0		0		0		88.92	113.293	4	5	0	1	0		0	0	0	0	0		0			Chest Pain	0	0	0	0	0	0	0
1	1	0	0	0	0	0	0	0	0		0		0	0	0	0	0	0	0		0		0		70.1024	118.351	1	4	1	0	0		0	0	0	0	0		0			Chronic Injury	0	0	0	0	0	0	0
0	1	1	1	0	1	0	0	1	0		0		1	0	0	0	0	0	0		0		0		68.0416	121.524	4	6	0	1	0		0	0	0	0	0		0		0	Chronic Injury	1	1	0	0	0	0	0
0	0	1	0	0	1	0	1	1	0		0		0	1	0	0	1	0	0		0		0		37.2342	158.987	4	7	1	0	0		0	0	0	1	0		0		1	Acute Injury	0	0	0	0	0	0	0
1	0	0	0	0	0	0	0	0	0		0		0	0	0	0	0	0	0		0		0		96.5668	58.1103	1	2	1	0	0		0	0	0	0	0		0		0	Chest Pain	0	0	0	0	0	0	0
1	1	0	1	0	0	0	0	0	0		0		0	0	0	0	0	0	0		0		0		103.609	94.5074	2	4	0	1	0		0	0	0	0	0		0		0	Non Cardiac	0	0	0	0	0	0	0
0	1	1	1	0	1	1	1	1	0		0		0	0	1	0	0	0	0		0		0		65.803	119.093	4	6	1	0	0		0	0	0	0	0		0		0	Chest Pain	0	0	0	0	0	0	0
0	1	1	1	0	0	0	0	1	0		0		0	1	0	0	1	0	0		0		0		79.1703	40.9773	3	4	1	0	0		0	0	0	0	0		0		1	Chest Pain	0	0	0	0	0	0	0
1	0	0	1	0	1	0	0	0	0		0		0	0	0	0	0	0	0		0		0		107.405	39.3523	1	1	0	1	0		0	0	0	0	0		0		0	Chest Pain	0	0	0	0	0	0	0
0	1	1	0	1	0	0	1	1	0		0		1	0	0	1	0	0	0		0		0		59.1595	104.621	4	5	1	0	0		0	0	0	0	0		0		0	Other Cardiac	0	0	0	0	0	0	0
1	0	1	0	0	1	0	0	0	0		0		0	0	0	1	0	0	0		0		0		78.253	95.74	2	5	1	0	0		0	0	0	0	0		0		0	Non Cardiac	0	0	0	0	0	0	0
1	0	1	1	0	0	1	1	1	1		0		0	0	0	0	0	0	0		0		0		107.752	108.073	4	7	1	0	0	0	1	1	0	0	1		1		0	T1MI	0	0	0	0	0	0	0
1	1	0	0	0	0	0	0	0	0		0		0	0	0	0	0	0	0		0		0		106.656	68.4351	1	3	0	1	0		0	0	0	0	0		0		0	Chronic Injury	0	0	0	0	0	0	0
1	1	1	1	1	0	1	1	1	0		0		0	1	0	0	1	0	0		0		1	21.959	89.7944	88.2195	4	5	1	0	0	3	1	0	1	0	0		1	21.959	1	Other Cardiac	0	0	0	0	0	0	0
0	0	1	0	1	1	0	0	1	0		0		0	0	0	1	0	0	0		0		0		101.198	82.5775	2	6	1	0	0		0	0	0	0	0		0		0	Chronic Injury	0	0	0	0	0	0	0
1	0	0	1	0	0	0	0	0	0		0		0	0	0	0	0	0	0		0		0		116.126	27.7421	1	1	0	1	0		0	0	0	0	0		0		0	Non Cardiac	0	0	0	0	0	0	0
0	0	0	0	0	0	0	1	0	0		0		0	0	0	0	0	0	0		0		0		87.5372	75.8656	1	2	1	0	0		0	0	0	0	0		0		0	Other Cardiac	0	0	0	0	0	0	0
0	0	1	1	0	0	0	0	1	0		0		0	0	0	0	0	0	0		0		0		65.5038	61.4273	1	2	0	1	0		0	0	0	0	0		0			Non Cardiac	0	0	0	0	0	0	0
1	0	0	0	0	0	0	0	0	0		0		0	0	0	0	0	0	0		0		0		98.3941	60.77	1	4	0	1	1		0	0	0	0	0		0		0	Chest Pain	0	0	0	0	0	0	0
0	0	1	0	1	1	0	1	1	0		0		1	0	0	0	0	0	0		0		0		60.3943	134.013	3	7	1	0	0	3	1	0	0	0	0		0		0	Acute Injury	0	0	0	0	0	0	0
1	1	1	0	1	0	1	1	1	0		0		0	1	0	1	1	1	0		0		0		71.8921	126.354	4	6	1	0	0		0	0	0	0	0		0		1	Chronic Injury	1	0	0	0	0	0	0
1	1	0	0	0	1	1	0	0	0		0		1	0	0	0	0	0	0		0		0		63.6686	137.934	3	6	1	0	0		0	0	0	0	0		0		0	Chronic Injury	1	1	0	0	0	0	0
1	0	0	0	0	0	0	1	0	0		0		0	0	0	0	0	0	0		0		0		117.483	63.2038	1	1	1	0	0		0	0	0	0	0		0			Other Cardiac	0	0	0	0	0	0	0
0	0	1	0	0	0	0	0	1	0		0		0	0	0	0	0	0	0		0		0		78.175	48.5291	1	1	0	1	0		0	0	0	0	0		0		0	Chest Pain	0	0	0	0	0	0	0
0	1	1	0	0	0	0	0	1	0		0		0	0	0	0	0	0	0		0		0		33.5192	99.9182	2	3	1	0	0		0	0	0	0	0		0		0	Non Cardiac	0	0	0	0	0	0	0
0	1	1	0	0	0	0	1	1	0		0		0	0	0	0	0	0	0		0		0		66.4593	84.436	4	4	0	1	0		0	0	0	0	0		0		0	Non Cardiac	0	0	0	0	0	0	0
0	1	1	1	1	0	1	1	1	0		0		0	0	0	0	0	0	0		0		0		40.2261	97.1031	5	6	1	0	0	1	1	0	0	0	0		0		0	Chronic Injury	0	0	0	0	0	0	0
0	0	0	0	0	0	0	0	0	0		0		0	0	0	0	0	0	0		0		0		84.5967	26.89	1	1	0	1	1		0	0	0	0	0		0		0	Chest Pain	0	0	0	0	0	0	0
1	1	1	1	0	1	1	0	1	0		0		0	0	0	0	0	0	0		0		0		82.6364	109.41	4	5	1	0	0		0	0	0	1	0		0			Chronic Injury	0	0	0	0	0	0	0
0	1	1	0	0	0	0	1	0	0		0		0	0	0	0	0	0	0		0		0		35.6437	79.4787	1	3	0	1	0		0	0	0	0	0		0		0	Non Cardiac	0	0	0	0	0	0	0
1	0	1	1	0	0	0	0	0	0		0		0	0	0	0	0	0	0		0		0		114.713	54.5296	2	3	0	1	0		0	0	0	0	0		0		0	Chest Pain	0	0	0	0	0	0	0
0	1	1	1	0	1	0	1	1	0		0		1	0	0	0	0	1	0		0		0		67.7567	95.1499	3	4	1	0	0		0	0	0	1	0		0		1	Other Cardiac	0	0	0	0	0	0	0
0	1	1	0	1	0	0	0	0	0		0		0	0	0	0	0	0	0		0		0		53.2308	117.988	3	5	1	0	1		0	0	0	1	0		0		0	Non Cardiac	0	0	0	0	0	0	0
0	1	0	1	1	0	0	0	0	0		0		0	0	0	0	0	0	0		0		0		73.2146	98.5429	4	5	0	1	0		0	0	0	0	0		0		0	Non Cardiac	0	0	0	0	0	0	0
1	1	1	1	1	0	1	1	1	0		0		0	0	0	0	0	0	0		0		0		98.5293	67.7629	3	4	1	0	0		0	0	0	0	0		0		0	Chest Pain	0	0	0	0	0	0	0
1	0	0	0	0	0	0	0	0	0		0		0	0	0	0	0	0	0		0		0		102.082	53.4814	1	1	0	1	0		0	0	0	0	0		0		0	Non Cardiac	0	0	0	0	0	0	0
1	0	0	0	0	0	0	0	0	0		0		0	0	0	0	0	0	0		0		0		128.117	30.148	1	3	0	1	0		0	0	0	0	0		0		0	Chest Pain	0	0	0	0	0	0	0
1	0	1	1	0	0	0	1	0	0		0		0	0	0	0	0	0	0		0		0		49.6955	154.73	4	5	1	0	0		0	0	0	0	0		0		0	Chronic Injury	0	0	0	0	0	0	0
0	0	0	1	0	1	0	0	0	0		0		0	0	0	0	0	0	0		0		0		98.7601	72.1035	1	2	0	1	1		0	0	0	0	0		0		0	Chest Pain	1	0	0	0	0	0	0
1	1	0	1	1	0	0	0	0	0		0		0	0	0	0	0	0	0		0		0		69.5666	144.655	4	6	1	0	0		0	0	0	0	0		0		0	Chronic Injury	1	0	0	0	0	0	0
0	1	1	1	0	0	1	0	0	0		0		0	0	0	0	1	0	0		0		0		55.2946	113.23	4	5	1	0	0		0	0	0	0	0		0		1	Chest Pain	0	0	0	0	0	0	0
1	0	1	0	0	0	0	0	0	0		0		0	0	0	0	0	0	0		0		0		115.922	54.1432	1	3	0	1	1		0	0	0	0	0		0			Chest Pain	0	0	0	0	0	0	0
1	0	1	1	0	0	0	0	0	0		0		0	0	0	0	0	0	0		0		0		109.838	73.5007	2	4	1	0	0	2	1	0	0	0	0		0		0	Chest Pain	0	0	0	0	0	0	0
1	0	0	0	0	0	0	0	0	0		0		0	0	0	0	0	0	0		0		0		129.869	28.3054	1	3	0	1	0		0	0	0	0	0		0			Chest Pain	0	0	0	0	0	0	0
1	1	1	1	0	0	0	1	0	0		0		0	0	0	0	0	0	0		0		0		76.5716	69.0538	3	4	1	0	0		0	0	0	0	0		0		0	Chest Pain	0	0	0	0	0	0	0
1	1	1	0	0	0	0	1	1	0		0		1	1	1	1	0	0	0		0		0		75.0322	106.347	1	5	1	0	0		0	0	0	1	0		0		1	Chronic Injury	1	0	0	0	0	0	0
1	0	0	1	0	0	0	0	0	0		0		0	0	0	0	0	0	0		0		0		128.416	55.0246	1	2	1	0	0		0	0	0	0	0		0		0	Other Cardiac	0	0	0	0	0	0	0
0	1	1	0	0	0	0	0	0	0		0		0	0	0	0	0	0	0		0		0		79.5631	51.9917	1	3	0	1	0		0	0	0	0	0		0		0	Chest Pain	0	0	0	0	0	0	0
1	0	1	1	0	0	0	0	1	0		0		0	0	0	0	1	0	0		0		0		71.0365	108.507	5	5	1	0	1		0	0	0	0	0		0		1	Chest Pain	0	0	0	0	0	0	0
0	1	1	1	0	0	0	0	1	0		0		0	0	0	0	0	0	0		0		0		53.9252	64.7207	2	4	0	1	0		0	0	0	0	0		0		0	Chest Pain	0	0	0	0	0	0	0
1	1	1	1	1	1	0	0	1	0		0		0	0	0	0	0	0	0		0		0		112.965	81.1477	2	4	1	0	1		0	0	0	0	0		0		0	Chest Pain	0	0	0	0	0	0	0
0	0	1	0	0	0	0	0	0	0		0		0	0	0	0	0	0	0		0		0		62.3152	54.1	1	3	0	1	1		0	0	0	0	0		0		0	Chest Pain	0	0	0	0	0	0	0
1	0	1	1	0	0	0	1	0	0		0		0	0	0	0	0	0	0		0		0		90.8709	80.9655	2	3	1	0	0		0	0	0	0	0		0		0	Chest Pain	0	0	0	0	0	0	0
1	0	1	1	0	0	0	1	0	0		0		0	0	0	0	0	0	0		0		0		92.9191	108.411	2	4	1	0	0		0	0	0	0	0		0			Chronic Injury	0	0	0	0	0	0	0
1	1	1	1	0	1	0	0	1	0		0		0	0	0	0	0	0	0		0		0		116.005	112.129	2	4	1	0	0		0	0	0	1	0		0		0	Non Cardiac	1	0	0	0	0	0	0
0	1	0	0	0	0	0	0	0	0		0		0	0	0	0	0	0	0		0		0		80.9714	65.2542	1	4	0	1	0		0	0	0	0	0		0		0	Chest Pain	0	0	0	0	0	0	0
1	1	1	0	0	0	0	0	1	0		0		0	0	0	0	0	0	0		0		0		56.9394	99.8988	2	6	1	0	0		0	0	0	0	0		0		0	Chest Pain	0	0	0	0	0	0	0
1	1	0	1	0	0	0	0	0	0		0		1	0	0	0	0	0	0		0		0		57.3813	152.003	3	5	1	0	0		0	0	0	1	0		0		0	Chronic Injury	0	0	0	0	0	0	0
0	0	1	1	0	0	0	0	0	0		0		0	0	0	0	0	0	0		0		0		101.484	31.2186	2	3	0	1	1		0	0	0	0	0		0			Chest Pain	0	0	0	0	0	0	0
0	0	1	0	0	0	1	0	1	0		0		1	0	0	0	0	0	0		0		0		56.2036	152.305	4	6	1	0	0		0	0	0	1	0		0		0	Chronic Injury	0	0	0	0	0	0	0
1	0	1	1	1	0	1	0	1	0		0		1	0	0	0	1	0	0		0		0		35.8035	130.113	4	6	0	1	0		0	0	0	0	0		0		1	Chronic Injury	1	0	0	0	0	0	0
1	0	0	1	0	0	0	0	0	0		0		0	0	0	0	0	0	0		0		0		125.652	43.2873	1	2	1	0	1		0	0	0	0	0		0		0	Non Cardiac	0	0	0	0	0	0	0
1	1	0	1	0	0	0	0	0	0		0		0	0	0	0	0	0	0		0		0		117.754	32.97	2	5	1	0	1		0	0	0	0	0		0		0	Chest Pain	0	0	0	0	0	0	0
1	1	1	0	1	0	0	0	1	0		0		0	0	0	1	0	0	0		0		0		101.998	99.647	4	7	1	0	0	6	1	0	0	0	0		0		0	Chronic Injury	1	0	0	0	0	0	0
0	1	1	1	0	0	1	1	1	0		0		0	1	0	0	1	0	0		0		0		82.3174	53.9225	4	3	1	0	0	1	1	0	0	0	0		0		1	Non Cardiac	0	0	0	0	0	0	0
1	1	1	0	0	0	0	0	0	0		0		0	0	0	0	0	0	0		0		0		94.6562	96.6238	3	4	0	1	0		0	0	0	0	0		0			Chronic Injury	0	0	0	0	0	0	0
1	1	1	1	1	0	0	0	0	0		0		0	0	0	0	0	0	0		0		0		82.5566	120.06	3	6	0	1	0		0	0	0	1	0		0		0	Chronic Injury	0	0	0	0	0	0	0
0	1	1	1	0	0	0	1	1	0		0		1	0	0	0	0	0	0		0		0		81.3207	95.542	3	5	1	0	0		0	0	0	0	0		0		0	Other Cardiac	0	0	0	0	0	0	0
0	0	1	1	0	0	0	0	0	0		0		0	0	0	0	0	0	0		0		0		78.7354	81.8919	3	4	0	1	1		0	0	0	0	0		0		0	Chest Pain	0	0	0	0	0	0	0
1	1	1	1	1	0	0	0	1	0		0		0	0	0	0	0	0	0		0		0		94.4624	122.514	3	3	1	0	1		0	0	0	1	0		0		0	Chest Pain	0	0	0	0	0	0	0
1	0	0	1	0	0	0	0	0	0		0		0	0	0	0	0	0	0		0		0		85.284	106.642	3	5	1	0	0		0	0	0	0	0		0		0	Acute Injury	0	0	0	0	0	0	0
0	0	0	1	0	0	0	0	0	0		0		0	0	0	0	0	0	0		0		0		77.1938	28.5208	1	1	0	1	0		0	0	0	0	0		0		0	Chest Pain	0	0	0	0	0	0	0
1	1	0	1	0	0	0	0	0	0		0		0	0	0	0	0	0	0		0		0		96.7027	90.5244	3	5	0	1	0		0	0	0	0	0		0		0	Chest Pain	0	0	0	0	0	0	0
0	1	1	1	0	0	1	0	0	0		0		0	0	0	0	0	0	0		0		0		38.7112	79.294	2	3	0	1	0		0	0	0	0	0		0			Chest Pain	0	0	0	0	0	0	0
0	1	0	0	0	1	0	1	0	0		0		1	0	0	1	0	0	0		0		0		47.2987	150.19	3	5	1	0	0		0	0	0	1	0		0		0	Chronic Injury	0	0	0	0	0	0	0
1	0	1	0	0	0	0	0	1	0		0		0	0	0	0	0	0	0		0		0		113.562	50.4288	1	2	0	1	0		0	0	0	0	0		0		0	Chest Pain	0	0	0	0	0	0	0
0	0	0	0	0	0	0	0	0	0		0		0	0	0	0	0	0	0		0		0		84.5064	85.7486	1	4	0	1	0		0	0	0	0	0		0			Other Cardiac	0	0	0	0	0	0	0
0	0	0	1	1	0	0	0	0	0		0		0	0	0	0	0	0	0		0		0		91.1413	79.5921	2	4	1	0	0		0	0	0	0	0		0		0	Chest Pain	0	0	0	0	0	0	0
1	0	1	1	0	0	0	0	0	0		0		0	0	0	0	0	0	0		0		0		123.575	37.8621	2	3	1	0	0		0	0	0	0	0		0		0	Non Cardiac	0	0	0	0	0	0	0
1	0	1	1	1	0	0	0	1	0		0		0	0	0	0	0	0	0		0		0		104.943	75.0846	2	4	0	1	1		0	0	0	0	0		0		0	Other Cardiac	0	0	0	0	0	0	0
1	1	1	0	0	0	0	1	0	0		0		0	0	0	0	0	0	0		0		0		88.1545	90.0761	1	3	0	1	0		0	0	0	0	0		0			Non Cardiac	0	0	0	0	0	0	0
1	1	1	0	0	0	0	0	0	0		0		0	0	0	0	0	0	0		0		0		46.0063	106.924	3	3	1	0	0		0	0	0	0	0		0		0	Non Cardiac	0	0	0	0	0	0	0
1	1	0	1	0	0	0	0	0	0		0		0	0	0	0	0	0	0		0		0		108.722	47.7741	1	3	0	1	0		0	0	0	0	0		0		0	Chest Pain	0	0	0	0	0	0	0
0	0	1	1	1	0	0	0	1	0		0		0	0	0	0	0	0	0		0		0		70.3464	117.115	5	6	1	0	0		0	0	0	1	0		0		0	Chronic Injury	1	0	0	0	0	0	0
0	1	0	1	0	0	0	0	0	0		0		0	0	0	0	0	0	0		0		0		95.7667	44.618	1	4	1	0	0		0	0	0	0	0		0			Chest Pain	0	0	0	0	0	0	0
0	1	0	0	0	0	0	0	0	0		0		0	0	0	0	0	0	0		0		0		86.7994	41.7842	1	2	0	1	1		0	0	0	0	0		0			Chest Pain	0	0	0	0	0	0	0
1	0	1	1	0	0	0	0	1	0		0		0	0	0	0	0	0	0		0		0		93.1513	88.1174	1	3	0	1	0		0	0	0	0	0		0		0	Chest Pain	0	0	0	0	0	0	0
0	1	0	0	0	0	0	0	1	0		0		0	0	0	0	0	0	0		0		0		44.2759	89.7447	2	4	1	0	1		0	0	0	0	0		0		0	Chest Pain	0	0	0	0	0	0	0
0	1	0	0	0	1	0	0	0	0		0		0	0	0	0	0	0	0		0		0		73.0169	68.0931	1	2	1	0	0		0	0	0	0	0		0		0	Other Cardiac	0	0	0	0	0	0	0
0	0	0	1	0	0	0	0	0	0		0		0	0	0	0	0	0	0		0		0		91.4362	89.8751	2	6	1	0	0		0	0	0	0	0		0		0	Chest Pain	0	0	0	0	0	0	0
1	0	1	0	0	0	0	0	1	0		0		0	0	0	0	0	0	0		0		0		64.0931	91.1346	3	5	1	0	1		0	0	0	0	0		0		0	Non Cardiac	0	0	0	0	0	0	0
1	0	1	0	0	0	0	0	0	0		0		0	0	0	0	0	0	0		0		0		107.653	74.2437	1	4	1	0	0	2	1	0	0	0	0		0		0	Chest Pain	0	0	0	0	0	0	0
0	1	0	0	0	0	0	0	0	0		0		0	0	0	0	0	0	0		0		0		70.0754	29.2419	1	3	0	1	1		0	0	0	0	0		0		0	Chest Pain	0	0	0	0	0	0	0
0	0	1	0	1	1	0	0	1	0		0		0	0	0	0	0	0	0		0		0		86.5145	61.7767	1	4	0	1	0		0	0	0	0	0		0		0	Chest Pain	0	0	0	0	0	0	0
1	0	1	1	0	1	0	0	0	0		0		0	0	0	0	0	0	0		0		0		101.861	79.4188	2	4	1	0	0		0	0	0	0	0		0			Non Cardiac	0	0	0	0	0	0	0
0	0	0	1	0	0	0	0	0	0		0		0	0	0	0	0	0	0		0		0		87.9529	26.0118	1	1	0	1	1		0	0	0	0	0		0		0	Chest Pain	0	0	0	0	0	0	0
0	1	1	1	0	0	1	1	1	0		0		1	0	0	1	1	1	0		0		0		54.9638	124.466	5	6	1	0	0	4	1	0	0	0	0		0		1	Other Cardiac	0	0	0	0	0	0	0
1	0	1	1	1	0	0	1	1	0		0		1	0	0	0	0	0	0		0		0		96.1575	111.229	3	5	1	0	0		0	0	0	0	0		0		0	Other Cardiac	1	0	0	0	0	0	0
0	1	1	1	1	0	1	1	1	0		0		0	1	0	0	1	0	0		0		0		110.061	50.7279	3	4	0	1	1		0	0	0	0	0		0		1	Non Cardiac	0	0	0	0	0	0	0
1	0	0	0	0	0	0	0	0	0		0		0	0	0	0	0	0	0		0		0		90.7908	77.1804	1	2	1	0	0		0	0	0	0	0		0		0	Chest Pain	0	0	0	0	0	0	0
0	0	1	1	0	0	0	1	0	0		0		0	1	0	0	1	0	0		0		0		84.3606	57.4636	2	4	1	0	0		0	0	0	0	0		0		1	Chest Pain	0	0	0	0	0	0	0
0	0	0	1	0	0	0	0	0	0		0		0	0	0	0	0	0	0		0		0		69.0736	118.298	3	3	0	1	0		0	0	0	1	0		0		0	Chest Pain	0	0	0	0	0	0	0
1	0	1	1	0	0	0	0	0	0		0		0	0	0	0	0	0	0		0		0		137.643	40.6108	2	3	0	1	1		0	0	0	0	0		0			Chest Pain	0	0	0	0	0	0	0
1	0	0	1	0	0	0	0	0	0		0		0	0	0	0	0	0	0		0		0		113.227	62.9761	1	4	1	0	0		0	0	0	0	0		0		0	Non Cardiac	0	0	0	0	0	0	0
1	0	0	0	0	0	0	0	0	0		0		0	0	0	0	0	0	0		0		0		126.936	40.3562	1	1	0	1	1		0	0	0	0	0		0		0	Non Cardiac	0	0	0	0	0	0	0
1	1	1	1	0	0	0	0	0	0		0		0	0	0	0	0	0	0		0		0		109.48	57.6385	2	4	0	1	0		0	0	0	0	0		0		0	Chest Pain	0	0	0	0	0	0	0
1	0	0	1	0	0	0	0	0	0		0		0	0	0	0	0	0	0		0		0		93.7881	86.4254	2	2	0	1	0		0	0	0	0	0		0		0	Chest Pain	0	0	0	0	0	0	0
1	0	1	1	0	0	0	0	0	0		0		0	0	0	0	0	0	0		0		0		138.936	45.312	2	3	0	1	1		0	0	0	0	0		0		0	Other Cardiac	0	0	0	0	0	0	0
0	1	1	1	1	1	0	1	0	0		0		1	0	1	1	0	0	0		0		0		61.0045	115.233	5	7	1	0	0		0	0	0	0	0		0		0	Chronic Injury	1	0	0	0	0	0	0
0	0	0	1	0	0	0	0	0	0		0		0	0	0	0	0	0	0		0		0		70.7474	64.9354	1	4	1	0	0		0	0	0	0	0		0		0	Chest Pain	0	0	0	0	0	0	0
1	1	1	1	0	1	1	1	1	0		0		0	1	0	0	1	0	0		0		0		65.5525	117.496	6	7	0	1	0		0	0	0	0	0		0		1	Chronic Injury	0	0	0	0	0	0	0
0	1	0	0	0	1	0	0	0	0		0		0	0	0	0	0	0	0		0		0		27.1909	118.667	2	3	1	0	0		0	0	0	0	0		0		0	Chronic Injury	0	0	0	0	0	0	0
0	1	0	0	0	0	0	0	0	0		0		0	0	0	0	0	0	0		0		0		76.2922	94.7178	2	3	1	0	0		0	0	0	0	0		0		0	Chest Pain	0	0	0	0	0	0	0
1	1	0	1	0	0	0	0	0	0		0		0	0	0	0	0	0	0		0		0		134.238	37.1514	1	2	1	0	0		0	0	0	0	0		0		0	Chest Pain	0	0	0	0	0	0	0
1	1	1	1	0	0	0	1	0	0		0		0	0	0	0	0	0	0		0		0		115.359	70.5217	3	6	1	0	0		0	0	0	0	0		0		0	Chest Pain	0	0	0	0	0	0	0
0	1	1	1	1	0	1	1	1	0		0		0	1	0	0	0	0	0		0		0		83.8465	77.4332	4	6	1	0	1		0	0	0	0	0		0		1	Non Cardiac	0	0	0	0	0	0	0
1	1	0	0	0	0	0	0	0	0		0		1	0	0	0	0	0	0		0		0		64.6917	113.423	2	2	1	0	0		0	0	0	1	0		0		0	Non Cardiac	0	0	0	0	0	0	0
0	1	0	1	0	0	0	0	0	0		0		0	0	0	0	0	0	0		0		0		76.3478	65.5491	2	4	0	1	0		0	0	0	0	0		0		0	Chest Pain	0	0	0	0	0	0	0
1	0	0	1	0	0	0	0	0	0		0		0	0	0	0	0	0	0		0		0		113.538	34.5946	1	1	0	1	0		0	0	0	0	0		0		0	Chest Pain	0	0	0	0	0	0	0
1	1	1	1	1	0	0	1	1	0		0		0	0	0	0	0	0	0		0		0		15.6352	165.844	7	8	1	0	0		0	0	0	1	0		0		0	Acute Injury	0	0	0	0	0	0	0
0	0	0	1	0	0	0	0	0	0		0		0	0	0	0	0	0	0		0		0		99.6154	74.9382	2	3	1	0	1		0	0	0	0	0		0			Chest Pain	0	0	0	0	0	0	0
1	0	0	1	0	0	0	0	0	0		0		0	0	0	0	0	0	0		0		0		105.316	55.2696	1	2	1	0	1		0	0	0	0	0		0		0	Chest Pain	0	0	0	0	0	0	0
0	0	1	0	0	0	1	0	0	0		0		0	0	1	0	1	0	0		0		0		33.6363	96.9494	2	6	1	0	0		0	0	0	0	0		0		1	Chronic Injury	0	0	0	0	0	0	0
1	1	1	1	0	0	0	0	1	0		0		0	0	0	0	0	0	0		0		0		71.1169	86.0977	3	5	1	0	0		0	0	0	0	0		0		0	Chest Pain	0	0	0	0	0	0	0
1	0	1	0	0	0	0	0	0	0		0		1	0	0	0	0	0	0		0		0		99.1181	88.6652	1	1	1	0	0		0	0	0	0	0		0		0	Other Cardiac	0	0	0	0	0	0	0
1	1	1	1	0	0	0	1	1	0		0		1	0	1	1	0	0	0		0		0		32.0433	147.988	3	7	1	0	0		0	0	0	1	0		0		0	Chronic Injury	1	0	0	0	0	0	0
1	0	0	1	0	0	0	0	0	0		0		1	0	0	0	0	0	0		0		0		49.7258	123.023	3	4	1	0	0		0	0	0	0	0		0		0	Non Cardiac	0	0	0	0	0	0	0
1	1	0	1	0	0	0	0	0	0		0		0	0	0	0	0	0	0		0		0		88.3804	78.764	2	5	1	0	0		0	0	0	0	0		0		0	Chronic Injury	0	0	0	0	0	0	0
1	1	0	1	0	0	0	0	0	0		0		0	0	0	0	0	0	0		0		0		88.9935	95.1978	3	4	1	0	0		0	0	0	0	0		0		0	Chronic Injury	0	0	0	0	0	0	0
0	1	1	0	0	0	0	0	1	0		0		0	0	0	0	0	0	0		0		0		64.2244	93.5259	3	4	1	0	0		0	0	0	0	0		0		0	Chest Pain	0	0	0	0	0	0	0
0	1	1	0	1	0	0	1	1	0		0		1	0	1	0	0	1	0		0		0		52.3605	82.3233	3	5	0	1	0		0	0	0	0	0		0		1	Chest Pain	1	0	0	0	0	0	0
1	1	0	0	0	0	0	1	1	0		0		0	0	0	0	0	0	0		0		0		37.6861	123.919	4	4	1	0	0		0	0	0	0	0		0		0	Chronic Injury	1	0	0	0	0	0	0
0	0	0	1	0	0	0	1	1	0		0		0	0	0	0	0	0	0		0		1	51.1738	101.02	51.1874	0	2	1	0	0	0	1	0	1	0	0		1	51.1738	0	Other Cardiac	1	1	0	0	0	0	0
0	0	1	1	0	0	0	0	1	0		0		0	0	0	0	0	0	0		0		0		102.2	46.8481	1	3	1	0	0		0	0	0	0	0		0			Chest Pain	0	0	0	0	0	0	0
0	1	1	1	0	0	0	1	1	0		0		0	0	0	1	0	0	0		0		0		71.0926	56.9343	4	4	1	0	0		0	0	0	0	0		0		0	Chest Pain	0	0	0	0	0	0	0
1	1	0	1	0	0	0	0	0	0		0		0	0	0	0	0	0	0		0		0		111.784	51.2013	2	6	1	0	1		0	0	0	0	0		0		0	Chest Pain	0	0	0	0	0	0	0
0	1	1	1	0	0	1	1	1	0		0		0	0	0	0	0	0	1	29.918	1	58.0371	0		53.6224	117.823	4	7	1	0	0		1	1	0	0	0		1	58.0371	0	Chronic Injury	1	1	0	0	0	0	0
0	0	0	0	0	0	0	0	0	0		0		0	0	0	0	0	0	0		0		0		103.257	38.7373	1	2	0	1	0		0	0	0	0	0		0			Chest Pain	0	0	0	0	0	0	0
0	1	0	0	0	0	0	0	0	0		0		0	1	0	0	0	0	0		0		0		63.4562	137.216	3	4	1	0	0		0	0	0	0	0		0		1	Chronic Injury	0	0	0	0	0	0	0
0	1	1	0	0	1	0	0	1	0		0		0	0	1	0	0	0	0		0		0		54.6987	134.121	4	8	1	0	0	0	1	0	0	0	0		0		0	Other Cardiac	1	0	0	0	0	0	0
0	0	0	1	0	0	0	0	0	0		0		0	0	0	0	0	0	0		0		0		115.264	17.8136	1	2	1	0	1		0	0	0	0	0		0		0	Non Cardiac	0	0	0	0	0	0	0
1	0	0	1	0	0	0	0	0	0		0		0	0	0	0	0	0	0		0		0		109.322	58.6081	2	1	0	1	0		0	0	0	0	0		0		0	Chest Pain	0	0	0	0	0	0	0
1	1	1	1	1	0	0	0	1	0		0		0	0	0	0	0	0	0		0		0		117.982	54.6003	3	4	0	1	0		0	0	0	0	0		0		0	Non Cardiac	0	0	0	0	0	0	0
0	1	1	0	0	0	0	0	0	0		0		0	0	0	0	0	0	0		0		0		55.2536	65.7681	1	2	1	0	0		0	0	0	0	0		0			Chest Pain	0	0	0	0	0	0	0
0	1	1	0	0	0	0	0	1	0		0		0	0	0	0	0	0	0		0		0		69.2386	61.6055	2	4	0	1	0		0	0	0	0	0		0		0	Non Cardiac	0	0	0	0	0	0	0
1	0	0	0	0	1	0	0	0	0		0		1	0	0	0	0	0	0		0		0		109.883	55.1533	1	2	0	1	0		0	0	0	0	0		0		0	Chest Pain	0	0	0	0	0	0	0
1	0	0	0	0	0	0	0	0	0		0		0	0	0	0	0	0	0		0		0		128.71	33.848	1	1	1	0	1		0	0	0	0	0		0		0	Non Cardiac	0	0	0	0	0	0	0
1	0	0	1	0	0	0	0	0	0		0		0	0	0	0	0	0	0		0		0		106.849	58.4948	1	4	0	1	0		0	0	0	0	0		0		0	Non Cardiac	0	0	0	0	0	0	0
1	0	0	0	0	0	0	0	0	0		0		0	0	0	0	0	0	0		0		0		123.708	49.6708	1	1	0	1	0		0	0	0	0	0		0			Chest Pain	0	0	0	0	0	0	0
1	0	0	1	0	0	0	0	0	0		0		0	0	0	0	0	0	0		0		0		99.4196	124.335	3	5	1	0	0		0	0	0	0	0		0		0	Other Cardiac	0	0	0	0	0	0	0
0	1	0	0	0	0	1	1	1	1		0		0	0	0	0	0	0	0		0		0		106.998	53.362	1	5	1	0	1	1	1	1	0	0	1		1		0	Chronic Injury	0	0	0	0	0	0	0
0	1	0	0	0	0	0	0	0	0		0		1	0	0	0	0	0	0		0		0		56.5238	86.4526	2	2	1	0	0		0	0	0	0	0		0		0	Other Cardiac	0	0	0	0	0	0	0
0	1	1	0	0	0	0	0	1	0		0		0	0	0	0	0	0	0		0		0		61.631	95.4517	3	5	0	1	0		0	0	0	0	0		0		0	Non Cardiac	0	0	0	0	0	0	0
1	0	0	0	0	0	0	0	0	0		0		0	0	0	0	0	0	0		0		0		148.023	43.4949	1	1	0	1	0		0	0	0	0	0		0			Non Cardiac	0	0	0	0	0	0	0
0	0	1	0	0	0	0	0	1	0		0		0	0	0	0	0	0	0		0		0		56.6964	58.184	1	4	1	0	0		0	0	0	0	0		0		0	Chest Pain	0	0	0	0	0	0	0
0	1	1	1	1	0	1	1	1	0		0		0	0	0	1	1	0	0		0		0		57.8753	102.195	3	5	1	0	0		0	0	0	0	0		0		1	Chronic Injury	0	0	0	0	0	0	0
0	1	1	0	0	0	0	0	1	0		0		0	0	0	0	0	0	0		0		0		46.7702	106.89	3	3	1	0	0		0	0	0	0	0		0		0	Non Cardiac	1	0	0	0	0	0	0
0	0	0	0	0	0	0	0	0	0		0		0	0	0	0	0	0	0		0		0		55.1689	42.8231	1	1	1	0	1		0	0	0	0	0		0		0	Chest Pain	0	0	0	0	0	0	0
1	1	1	1	0	1	0	1	0	0		0		0	0	0	0	0	0	0		0		0		40.9722	131.923	4	6	1	0	0		0	0	0	1	0		0		0	Chronic Injury	0	0	0	0	0	0	0
1	0	0	0	0	0	0	0	0	0		0		0	0	0	0	0	0	0		0		0		121.317	31.2738	1	1	0	1	0		0	0	0	0	0		0		0	Chest Pain	0	0	0	0	0	0	0
1	0	0	1	0	0	0	0	0	0		0		0	0	0	0	0	0	0		0		0		104.911	84.2391	2	3	0	1	0		0	0	0	0	0		0		0	Chest Pain	0	0	0	0	0	0	0
1	1	1	1	0	0	0	1	1	0		0		0	0	0	0	0	0	0		0		0		87.5011	77.0628	3	3	1	0	0		0	0	0	0	0		0		0	Chest Pain	0	0	0	0	0	0	0
1	0	1	1	0	1	0	0	1	0		0		0	0	0	0	0	0	0		0		0		113.945	75.5121	1	4	1	0	0		0	0	0	0	0		0		0	Chest Pain	0	1	0	0	0	0	0
0	1	1	1	0	1	1	0	1	0		0		0	0	0	0	1	0	0		0		0		51.4816	130.704	3	6	1	0	0		0	0	0	1	0		0		1	Chronic Injury	1	0	0	0	0	0	0
1	1	0	0	0	1	0	0	0	0		0		0	0	0	0	0	0	0		0		0		81.3038	60.183	1	2	1	0	0		0	0	0	0	0		0		0	Chest Pain	0	0	0	0	0	0	0
0	1	1	0	0	0	0	0	1	0		0		0	0	0	0	0	0	0		0		0		58.2292	95.4272	2	3	0	1	0		0	0	0	0	0		0			Non Cardiac	0	0	0	0	0	0	0
1	0	0	1	0	0	0	0	0	0		0		0	0	0	0	0	0	0		0		0		105.173	62.4636	1	2	1	0	0		0	0	0	0	0		0		0	Chest Pain	0	0	0	0	0	0	0
0	1	1	1	1	0	0	0	1	0		0		0	0	0	0	1	0	0		0		0		26.9011	120.654	5	7	1	0	0	3	1	0	0	0	0		0		1	Chronic Injury	1	0	0	0	0	0	0
0	0	0	0	0	0	0	0	0	0		0		0	0	0	0	0	0	0		0		0		79.1995	40.1928	1	0	0	1	0		0	0	0	0	0		0			Chest Pain	0	0	0	0	0	0	0
0	1	0	1	0	0	1	0	1	1		0		0	0	0	0	0	0	0		0		0		67.1903	120.753	4	7	1	0	1	1	1	1	0	0	1		1			T1MI	0	0	0	0	0	0	0
0	0	0	1	0	0	0	0	0	0		0		1	0	0	1	0	0	0		0		0		87.159	47.2246	2	1	0	1	0		0	0	0	0	0		0		0	Chest Pain	0	1	0	0	0	0	0
1	1	1	0	1	0	0	0	0	0		0		0	0	0	0	0	0	0		0		0		122.46	66.5923	2	4	0	1	0		0	0	0	0	0		0		0	Non Cardiac	0	0	0	0	0	0	0
0	0	0	1	0	0	0	0	0	0		0		0	0	0	0	0	0	0		0		0		86.3714	79.8444	1	3	1	0	0		0	0	0	0	0		0		0	Chronic Injury	0	0	0	0	0	0	0
0	1	0	0	0	0	0	1	0	0		0		0	0	0	0	0	0	0		0		0		57.5377	55.6653	1	4	1	0	0		0	0	0	0	0		0		0	Non Cardiac	0	0	0	0	0	0	0
1	1	1	0	0	0	1	1	1	0		0		0	1	0	0	0	0	0		0		0		47.6795	148.868	2	4	0	1	0		0	0	0	1	0		0		1	Non Cardiac	0	0	0	0	0	0	0
0	1	1	1	1	1	1	1	1	0		0		0	1	0	1	1	1	0		0		0		21.3504	155.563	7	7	1	0	0	4	1	0	0	0	0		0		1	Chronic Injury	0	0	0	0	0	0	0
1	0	1	1	0	0	0	0	1	0		0		0	0	0	0	0	0	0		0		0		98.8492	75.5187	2	4	1	0	0		0	0	0	0	0		0			Chest Pain	0	0	0	0	0	0	0
1	0	0	1	0	0	1	0	0	0		0		0	0	0	0	0	0	0		0		0		79.2998	113.159	3	5	0	1	0		0	0	0	0	0		0		0	Chest Pain	0	0	0	0	0	0	0
0	1	1	1	1	0	0	1	1	0		0		0	0	0	0	0	0	1	10.3359	0		0		15.1213	71.9809	4	5	0	1	0		1	0	0	0	0		0		0	Chronic Injury	1	0	0	0	0	0	0
0	1	0	0	1	0	0	1	0	0		0		1	1	0	1	0	1	0		0		0		104.171	67.0224	2	5	1	0	0		0	0	0	0	0		0		1	Chronic Injury	0	0	0	0	0	0	0
1	1	1	0	0	0	0	0	0	0		0		0	0	0	0	0	0	0		0		0		70.5106	149.768	3	4	1	0	0		0	0	0	1	0		0		0	Non Cardiac	0	0	0	0	0	0	0
0	0	1	1	0	0	0	0	1	0		0		0	0	0	0	0	0	0		0		0		49.9195	88.583	1	3	0	1	0		0	0	0	1	0		0		0	Non Cardiac	0	0	0	0	0	0	0
0	1	1	1	0	0	0	0	1	0		0		0	0	0	0	0	0	0		0		0		40.8374	89.9803	4	4	0	1	0		0	0	0	0	0		0		0	Non Cardiac	0	0	0	0	0	0	0
1	1	0	1	0	0	0	0	0	0		0		0	0	0	0	0	0	0		0		0		101.83	91.3798	3	4	1	0	0		0	0	0	0	0		0			Chest Pain	0	0	0	0	0	0	0
1	1	1	1	0	0	0	0	0	0		0		0	0	0	0	0	0	0		0		0		103.376	67.9086	2	3	1	0	0		0	0	0	0	0		0		0	Chest Pain	0	0	0	0	0	0	0
0	1	1	1	1	1	0	0	1	0		0		0	0	0	0	0	0	0		0		0		36.0502	123.757	4	5	1	0	0		0	0	0	1	0		0		0	Non Cardiac	1	0	0	0	0	0	0
0	0	1	1	1	0	1	1	1	1		0		0	0	0	0	0	0	0		0		0		61.1102	92.5652	4	6	1	0	0	0	1	1	0	0	1		1			Chronic Injury	0	0	0	0	0	0	0
0	0	1	1	1	1	0	0	1	0		0		0	0	0	0	0	0	0		0		0		38.2842	119.13	4	6	0	1	0		0	0	0	0	0		0		0	Chronic Injury	0	0	0	0	0	0	0
0	1	1	1	0	0	0	1	0	0		0		0	0	0	0	0	0	0		0		0		79.1206	76.5208	3	3	0	1	1		0	0	0	0	0		0		0	Other Cardiac	0	0	0	0	0	0	0
0	1	1	1	0	0	1	1	1	0		0		0	0	0	0	0	0	0		0		0		49.06	46.1397	3	4	0	1	0		0	0	0	0	0		0		0	Chest Pain	0	0	0	0	0	0	0
1	1	0	0	0	0	1	0	0	0		0		0	0	0	0	0	0	0		0		0		95.2191	119.616	3	3	1	0	0		0	0	0	0	0		0		0	Chronic Injury	1	0	0	0	0	0	0
1	1	0	1	0	0	1	1	1	0		0		0	0	0	1	0	0	0		0		0		88.7832	123.504	3	6	1	0	0		0	0	0	1	0		0		0	Chronic Injury	1	0	0	0	0	0	0
1	0	0	1	0	0	0	0	0	0		0		0	0	0	0	0	0	0		0		0		117.86	40.5391	1	1	1	0	0		0	0	0	0	0		0		0	Chest Pain	0	0	0	0	0	0	0
0	0	1	0	0	0	1	0	1	0		0		0	0	1	0	0	0	0		0		0		66.3684		2	3	1	0	0		0	0	0	0	0		0		0	Non Cardiac	0	0	0	0	0	0	0
1	0	1	1	0	0	0	0	0	0		0		0	0	0	0	0	0	0		0		0		103.309	67.2997	1	6	0	1	0		0	0	0	0	0		0			Chest Pain	0	0	0	0	0	0	0
1	0	1	1	0	1	0	0	0	0		0		0	0	0	0	0	0	0		0		0		101.941	61.8555	1	2	0	1	0		0	0	0	0	0		0		0	Non Cardiac	0	0	0	0	0	0	0
1	0	1	0	1	0	0	0	1	0		0		1	0	0	1	0	0	0		0		0		23.3502	157.178	3	7	1	0	0		0	0	0	1	0		0		0	Chronic Injury	1	0	0	0	0	0	0
1	1	1	1	0	0	0	1	0	0		0		0	0	0	0	0	0	0		0		0		107.337	88.1002	3	4	1	0	0		0	0	0	1	0		0		0	Chest Pain	0	0	0	0	0	0	0
0	1	1	1	1	1	1	1	1	0		0		1	1	0	1	1	0	0		0		0		32.23	155.135	6	7	0	1	1		0	0	0	1	0		0		1	Chronic Injury	1	0	0	0	0	0	0
1	0	1	1	0	0	0	0	1	0		0		0	0	0	0	0	0	0		0		0		120.335			4	0	1	1		0	0	0	0	0		0		0	Chest Pain	0	0	0	0	0	0	0
0	0	1	1	0	0	0	1	1	0		0		0	0	0	1	0	0	0		0		0		60.3711	55.6216	2	3	0	1	0		0	0	0	0	0		0		0	Non Cardiac	1	0	0	0	0	0	0
1	0	0	1	0	0	0	0	0	0		0		1	0	0	0	0	0	0		0		0		67.4384	126.432	2	4	0	1	0		0	0	0	0	0		0		0	Chronic Injury	1	0	0	0	0	0	0
1	1	1	1	0	0	0	0	1	0		0		1	0	0	1	0	0	1	82.6367	1	82.6367	0		82.9184	114.898	4	6	1	0	0		1	1	0	1	0		1	82.6367	0	Acute Injury	1	0	1	0	0	0	0
1	1	1	1	1	0	0	0	1	0		0		0	1	0	0	0	0	0		0		0		104.326	91.4332	5	4	1	0	0		0	0	0	0	0		0		1	Chest Pain	0	0	0	0	0	0	0
0	1	1	1	0	0	0	0	1	0		0		0	0	1	0	0	0	0		0		0		63.4312	73.6587	3	4	1	0	0		0	0	0	0	0		0		0	Chest Pain	0	0	0	0	0	0	0
1	1	1	0	1	0	0	0	1	0		0		0	0	0	0	1	0	0		0		0		66.8544	108.867	4	6	1	0	0		0	0	0	0	0		0		1	Chronic Injury	0	0	0	0	0	0	0
1	0	0	0	0	0	0	0	0	0		0		0	0	0	0	0	0	0		0		0		114.496	59.0026	1	2	0	1	0		0	0	0	0	0		0		0	Chest Pain	0	0	0	0	0	0	0
0	0	1	0	1	0	1	0	0	0		0		0	0	0	0	0	0	0		0		0		88.0479	64.0192	1	6	1	0	0		0	0	0	0	0		0			Chest Pain	0	0	0	0	0	0	0
1	0	1	1	0	0	0	0	0	0		0		0	0	0	0	0	0	0		0		0		94.1063	79.8512	1	4	0	1	0		0	0	0	0	0		0		0	Chest Pain	0	0	0	0	0	0	0
1	1	1	0	1	1	1	0	1	0		0		0	0	0	0	0	0	0		0		0		28.2865	130.55	3	5	0	1	0		0	0	0	0	0		0		0	Chronic Injury	1	0	0	0	0	0	0
0	1	1	1	1	0	0	1	1	0		0		0	1	0	1	1	0	0		0		0		25.5818	138.633	5	7	1	0	0		0	0	0	1	0		0		1	Chronic Injury	1	0	0	0	0	0	0
0	1	0	1	0	0	0	0	0	0		0		0	0	0	0	0	1	1	16.0039	1	16.0039	0		75.4932	99.9252	4	5	1	0	0		1	1	0	0	0		1	16.0039	1	Chronic Injury	1	0	1	0	0	0	0
0	0	0	1	0	0	0	0	0	0		0		0	0	0	0	0	0	0		0		0		52.201	52.0614	1	4	1	0	0		0	0	0	0	0		0			Chest Pain	0	0	0	0	0	0	0
0	0	0	1	0	0	0	0	0	0		0		0	0	0	0	0	0	0		0		0		84.584	33.1683	1	2	0	1	1		0	0	0	0	0		0		0	Chest Pain	0	0	0	0	0	0	0
0	1	1	0	1	0	1	0	1	0		0		0	1	0	0	1	1	0		0		0		25.5068	85.5711	5	7	1	0	0	1	1	0	0	0	0		0		1	Chronic Injury	0	0	0	0	0	0	0
1	0	0	0	0	0	0	0	0	0		0		0	0	0	0	0	0	0		0		0		106.45	44.2809	1	3	1	0	1		0	0	0	0	0		0			Non Cardiac	0	0	0	0	0	0	0
0	0	1	0	0	0	0	0	0	0		0		0	0	0	0	0	0	0		0		0		78.8635	53.6129	1	4	1	0	1		0	0	0	0	0		0		0	Chest Pain	0	0	0	0	0	0	0
0	1	1	0	1	0	0	0	1	0		0		0	0	0	0	0	0	0		0		0		30.4257	109.972	4	6	1	0	0		0	0	0	0	0		0		0	Chronic Injury	0	0	0	0	0	0	0
1	1	1	0	0	0	0	0	1	0		0		0	0	0	0	0	0	0		0		0		77.7489	124.232	3	6	1	0	0		0	0	0	0	0		0		0	Chronic Injury	0	0	0	0	0	0	0
0	1	0	1	0	0	0	0	0	0		0		0	0	0	0	0	0	0		0		0		57.6931	62.4885	3	5	0	1	1		0	0	0	0	0		0		0	Chest Pain	0	0	0	0	0	0	0
0	1	1	0	0	1	0	0	1	0		0		0	0	0	0	0	0	0		0		0		43.3991	121.37	4	4	1	0	0		0	0	0	0	0		0		0	Chronic Injury	0	0	0	0	0	0	0
0	1	1	0	0	1	1	1	1	0		0		0	1	0	1	0	0	0		0		0		25.7096	131.313	4	7	0	1	0		0	0	0	0	0		0		1	Acute Injury	0	0	0	0	0	0	0
1	1	1	0	1	0	0	0	0	0		0		0	0	0	0	0	0	0		0		0		96.5423	115.461	5	6	1	0	1		0	0	0	0	0		0		0	Chronic Injury	1	0	0	0	0	0	0
1	0	0	0	0	0	0	0	0	0		0		0	0	0	0	0	0	0		0		0		117.423	50.8033	1	4	0	1	0		0	0	0	0	0		0		0	Non Cardiac	0	0	0	0	0	0	0
1	1	1	0	1	0	0	0	1	0		0		0	0	0	0	0	0	0		0		0		94.5218	136.296	5	6	1	0	0		0	0	0	0	0		0		0	Non Cardiac	0	0	0	0	0	0	0
0	1	1	0	1	1	0	0	1	0		0		0	0	0	0	0	0	0		0		0		83.6397	77.3368	4	5	1	0	0		0	0	0	0	0		0		0	Non Cardiac	0	0	0	0	0	0	0
1	1	1	0	0	0	0	0	1	0		0		0	0	0	0	0	0	0		0		0		71.695	122.224	2	5	0	1	0		0	0	0	0	0		0		0	Chest Pain	0	0	0	0	0	0	0
0	1	1	0	1	0	0	0	1	0		0		1	0	0	0	0	0	0		0		0		71.2812	111.75	5	4	0	1	0		0	0	0	0	0		0		0	Non Cardiac	0	0	0	0	0	0	0
0	1	1	0	0	0	0	0	1	0		0		1	0	0	0	0	1	0		0		0		47.7038	141.767	6	7	1	0	0		0	0	0	0	0		0		1	Chronic Injury	1	0	0	0	0	0	0
1	1	1	1	0	1	0	0	1	0		0		0	1	0	0	1	0	0		0		0		76.8661	77.8942	4	3	0	1	0		0	0	0	0	0		0		1	Chest Pain	0	0	0	0	0	0	0
0	0	0	0	0	0	0	0	0	0		0		0	0	0	0	0	0	0		0		0		77.6475	47.1638	1	1	0	1	0		0	0	0	0	0		0		0	Chest Pain	0	0	0	0	0	0	0
0	0	0	0	0	0	0	0	0	0		0		0	0	0	0	0	0	0		0		0		95.0074	30.229	1	1	0	1	0		0	0	0	0	0		0			Chest Pain	0	0	0	0	0	0	0
0	0	0	1	0	0	0	0	0	0		0		0	0	0	0	0	0	0		0		0		77.4936	46.8623	1	2	0	1	0		0	0	0	0	0		0			Chest Pain	0	0	0	0	0	0	0
0	1	1	0	0	0	1	0	1	0		0		0	0	0	0	0	0	0		0		0		58.5946	92.8035	3	5	1	0	0		0	0	0	0	0		0		0	Non Cardiac	0	0	0	0	0	0	0
1	1	1	1	0	0	0	1	0	0		0		0	0	0	0	0	0	0		0		0		99.0837	67.0613	2	4	0	1	0		0	0	0	0	0		0		0	Non Cardiac	0	0	0	0	0	0	0
1	0	0	1	1	1	0	0	0	0		0		0	0	0	0	0	0	0		0		0		112.825	70.2878	1	3	1	0	0		0	0	0	0	0		0		0	Non Cardiac	0	0	0	0	0	0	0
1	1	1	0	1	1	0	1	1	0		0		1	1	0	1	1	0	0		0		0		49.4505	64.1725	3	4	0	1	0		0	0	0	0	0		0		1	Chronic Injury	1	0	0	0	0	0	0
0	1	1	1	0	0	0	0	1	0		0		0	0	0	0	0	0	0		0		0		73.8003	100.159	4	6	0	1	0		0	0	0	0	0		0		0	Chronic Injury	0	0	0	0	0	0	0
0	0	1	1	0	0	0	1	1	0		0		0	0	0	0	0	0	0		0		0		62.6827	69.8935	3	4	0	1	0		0	0	0	0	0		0		0	Chest Pain	0	0	0	0	0	0	0
1	1	0	1	0	0	1	0	1	0		0		0	0	0	0	0	0	0		0		0		121.241	64.0807	3	4	0	1	1		0	0	0	0	0		0			Chest Pain	0	0	0	0	0	0	0
0	0	1	1	0	0	0	0	1	0		0		0	0	0	0	0	0	0		0		0		73.2512	104.12	3	4	1	0	0		0	0	0	0	0		0			Non Cardiac	0	0	0	0	0	0	0
0	0	0	0	0	0	0	0	0	0		0		0	0	0	0	0	0	0		0		0		85.392	44.2731	1	1	0	1	0		0	0	0	0	0		0		0	Chest Pain	0	0	0	0	0	0	0
0	0	1	1	0	0	0	0	0	0		0		0	0	0	0	0	0	0		0		0		81.8965	48.7847	1	3	0	1	0		0	0	0	0	0		0		0	Chest Pain	0	0	0	0	0	0	0
0	0	0	0	0	0	0	0	0	0		0		0	0	0	0	0	0	0		0		0		76.4532	47.2359	1	2	0	1	0		0	0	0	0	0		0			Chest Pain	0	0	0	0	0	0	0
1	0	1	0	0	0	0	0	0	0		0		0	0	0	0	0	0	0		0		0		87.8308	124.495	4	5	1	0	0		0	0	0	0	0		0		0	Non Cardiac	0	0	0	0	0	0	0
0	1	1	1	0	0	0	0	0	0		0		0	0	0	0	0	0	0		0		0		65.7548	67.7115	3	3	0	1	1		0	0	0	0	0		0		0	Other Cardiac	0	0	0	0	0	0	0
1	0	0	1	0	0	1	0	1	0		0		0	0	0	0	0	0	0		0		0		116.418	58.2549	2	5	1	0	1	0	1	0	0	0	0		0		0	Acute Injury	1	0	0	0	0	0	0
1	0	0	0	0	1	0	0	0	0		0		0	0	0	0	0	0	0		0		0		101.331	75.9697	1	4	0	1	1		0	0	0	0	0		0		0	Other Cardiac	0	0	0	0	0	0	0
0	0	0	1	0	0	0	0	0	0		0		0	0	0	0	0	0	0		0		0		63.6856	28.1127	1	2	1	0	1		0	0	0	0	0		0			Chest Pain	0	0	0	0	0	0	0
1	0	1	0	0	0	0	0	0	0		0		0	0	0	0	0	0	0		0		0		92.186	80.4432	1	3	0	1	0		0	0	0	0	0		0		0	Non Cardiac	0	0	0	0	0	0	0
1	1	1	1	1	0	0	0	1	0		0		0	0	0	0	0	1	1	43.9121	0		0		105.846	66.8826	4	4	0	1	0		1	0	0	0	0		0		1	Chest Pain	0	0	0	0	0	0	0
0	1	0	0	0	0	0	0	0	0		0		0	0	0	0	0	0	0		0		0		82.605	10.938	1	3	1	0	0		0	0	0	0	0		0		0	Chest Pain	0	0	0	0	0	0	0
1	0	0	1	0	1	0	1	0	0		0		0	0	0	0	0	0	0		0		0		116.273	41.4753	1	2	0	1	0		0	0	0	0	0		0		0	Chest Pain	0	0	0	0	0	0	0
0	0	1	0	0	0	1	0	1	0		0		0	1	0	0	1	0	0		0		0		67.2304	76.862	3	5	1	0	1		0	0	0	0	0		0		1	Non Cardiac	0	0	1	0	0	0	0
0	0	0	0	0	0	0	0	0	0		0		0	0	0	0	0	0	0		0		0		101.438	53.9713	1	4	0	1	0		0	0	0	0	0		0			Chest Pain	0	0	0	0	0	0	0
1	0	0	0	0	0	0	0	0	0		0		0	0	0	0	0	0	0		0		0		128.154	34.2061	1	1	0	1	0		0	0	0	0	0		0		0	Chest Pain	0	0	0	0	0	0	0
0	0	0	1	0	0	0	0	0	0		0		0	0	0	0	0	0	0		0		0		71.9313	57.6353	2	2	0	1	0		0	0	0	0	0		0		0	Chest Pain	0	0	0	0	0	0	0
1	0	0	0	0	0	0	0	0	0		0		0	0	0	0	0	0	0		0		0		116.131	45.7805	1	1	0	1	0		0	0	0	0	0		0		0	Chest Pain	0	0	0	0	0	0	0
0	0	1	0	0	0	0	0	1	0		0		0	0	0	0	0	0	0		0		0		42.4442	78.1607	3	4	1	0	0		0	0	0	0	0		0		0	Chest Pain	0	0	0	0	0	0	0
1	1	1	0	1	0	1	1	1	0		0		0	0	0	0	0	0	0		0		0		12.9252	158.105	4	7	0	1	0		0	0	0	0	0		0		0	Chronic Injury	1	0	0	0	0	0	0
0	1	1	1	1	0	1	0	1	1	0.579167	0		0	0	1	0	1	1	0		0		0		77.9746	71.4601	3	4	1	0	0	3	1	1	0	0	1	0.579167	1		1	Other Cardiac	0	0	0	0	0	0	0
0	1	1	1	1	0	0	0	0	0		0		0	0	0	0	0	0	0		0		0		44.38	106.353	3	6	1	0	0		0	0	0	0	0		0		0	Chronic Injury	0	0	0	0	0	0	0
1	1	1	1	0	0	0	0	1	0		0		0	0	0	0	0	0	0		0		0		87.7369	132.87	4	5	1	0	0		0	0	0	0	0		0			Non Cardiac	0	0	0	0	0	0	0
0	1	1	0	0	0	0	1	1	0		0		0	1	0	0	1	0	0		0		0		41.0974	99.626	3	5	0	1	0		0	0	0	0	0		0		1	Non Cardiac	1	0	0	0	0	0	0
0	1	0	0	0	0	0	0	0	0		0		0	0	0	0	0	0	0		0		0		31.278	157.318	2	4	1	0	0		0	0	0	1	0		0		0	Chronic Injury	0	0	0	0	0	0	0
0	1	1	1	0	1	0	0	1	0		0		0	0	0	0	0	0	0		0		0		101.419	39.7402	2	3	0	1	0		0	0	0	0	0		0		0	Chest Pain	0	0	0	0	0	0	0
1	1	1	0	1	0	0	1	1	0		0		0	0	0	0	0	0	0		0		0		121.958	44.6934	3	3	0	1	0		0	0	0	0	0		0		0	Chest Pain	0	0	0	0	0	0	0
0	0	1	0	1	0	0	0	1	0		0		0	0	0	0	0	0	0		0		0		55.7223	91.9369	4	5	0	1	0		0	0	0	0	0		0			Chronic Injury	0	0	0	0	0	0	0
1	1	1	1	0	0	1	0	1	0		0		0	0	0	0	0	0	0		0		0		66.382	110.14	5	6	1	0	0		0	0	0	0	0		0		0	Chronic Injury	1	0	0	0	0	0	0
1	1	1	1	0	0	1	1	1	1	0.565972	0		0	0	0	0	0	0	1	4.82227	0		0		93.1161	82.0948	4	5	1	0	0	1	1	1	0	0	1	0.565972	1		0	Other Cardiac	0	1	0	0	0	0	0
1	1	1	0	0	0	1	0	1	0		0		0	0	0	0	0	0	0		0		0		53.2923	133.156	2	5	0	1	0		0	0	0	0	0		0		0	Chronic Injury	0	1	0	0	0	0	0
1	1	0	1	0	0	0	0	0	0		0		0	0	0	0	0	0	0		0		0		100.19	88.9821	2	4	0	1	0		0	0	0	0	0		0		0	Chest Pain	0	0	0	0	0	0	0
0	1	0	1	0	0	0	0	0	0		0		0	0	0	0	0	0	0		0		0		81.3315	27.5511	2	3	0	1	1		0	0	0	0	0		0			Non Cardiac	0	0	0	0	0	0	0
0	1	1	0	0	0	0	0	1	0		0		0	0	0	0	1	0	0		0		0		30.2028	127.306	4	5	1	0	0		0	0	0	0	0		0		1	Other Cardiac	0	0	0	0	0	0	0
0	0	0	0	1	1	0	0	1	0		0		0	0	0	0	0	0	0		0		0		53.6167	74.6953	1	4	1	0	0		0	0	0	0	0		0		0	Other Cardiac	0	0	0	0	0	0	0
0	0	1	0	1	0	1	1	1	0		0		0	0	0	0	0	0	0		0		0		58.8716	86.1165	3	5	1	0	0	1	1	0	0	0	0		0			T1MI	0	0	0	0	0	0	0
0	1	1	0	0	0	0	0	0	0		0		0	0	0	0	0	0	0		0		0		82.7027	48.8494	2	3	1	0	0		0	0	0	0	0		0		0	Chest Pain	0	0	0	0	0	0	0
0	0	0	0	1	0	0	0	0	0		0		0	0	0	0	0	0	0		0		0		82.7067	35.638	1	3	0	1	1		0	0	0	0	0		0		0	Chest Pain	0	0	0	0	0	0	0
0	0	0	0	1	1	0	1	1	0		0		1	0	0	1	0	0	0		0		0		62.5687			5	1	0	0		0	0	0	1	0		0		0	Chronic Injury	0	0	0	0	0	0	0
1	1	1	1	1	0	0	0	1	0		0		0	1	0	1	0	0	0		0		0		81.4504	110.297	6	7	1	0	0		0	0	0	0	0		0		1	Acute Injury	0	0	0	0	0	0	0
1	1	0	0	0	0	0	0	0	0		0		0	0	0	0	0	0	0		0		0		111.386	48.3515	1	2	0	1	0		0	0	0	0	0		0			Chest Pain	0	0	0	0	0	0	0
0	0	0	1	0	0	0	0	0	0		0		0	0	0	0	0	0	0		0		0		81.1052	51.3706	1	2	0	1	1		0	0	0	0	0		0			Non Cardiac	0	0	0	0	0	0	0
1	0	1	1	0	1	0	0	1	0		0		1	1	0	0	0	1	0		0		0		95.6086	77.8593	3	5	1	0	0		0	0	0	0	0		0		1	Other Cardiac	0	0	0	0	0	0	0
1	0	0	1	0	0	0	0	0	0		0		0	0	0	0	0	0	0		0		0		106.072	80.0046	2	3	1	0	0		0	0	0	0	0		0			Non Cardiac	0	0	0	0	0	0	0
0	0	0	0	0	0	0	0	0	0		0		0	0	0	0	0	0	0		0		0		79.8101	29.7925	1	0	0	1	1		0	0	0	0	0		0			Chest Pain	0	0	0	0	0	0	0
1	1	0	1	0	0	0	0	0	0		0		0	0	0	0	0	0	0		0		0		115.178	40.2999	1	3	0	1	0		0	0	0	0	0		0		0	Non Cardiac	0	0	0	0	0	0	0
0	1	1	1	0	1	1	1	1	0		0		0	0	0	0	1	0	1	171.613	0		1	186.588	57.5222	104.227	5	5	0	1	0		1	0	1	0	0		1	186.588	1	Non Cardiac	1	0	0	0	0	0	0
0	0	1	1	1	0	0	0	1	0		0		0	0	0	0	0	0	0		0		0		104.578	28.1792	2	3	0	1	0		0	0	0	0	0		0		0	Other Cardiac	0	0	0	0	0	0	0
1	1	0	1	0	0	0	0	0	0		0		0	0	0	0	0	0	0		0		0		89.5126	101.876	2	4	1	0	0		0	0	0	0	0		0			Non Cardiac	0	0	0	0	0	0	0
1	1	0	0	0	0	0	0	0	0		0		0	0	0	0	0	0	0		0		0		63.9413	115.373	3	2	0	1	0		0	0	0	0	0		0			Chest Pain	0	0	0	0	0	0	0
0	1	1	1	1	0	0	1	1	0		0		0	0	0	1	1	1	0		0		0		67.5396	88.14	3	4	0	1	0		0	0	0	0	0		0		1	Non Cardiac	0	0	0	0	0	0	0
1	1	0	0	0	0	0	0	0	0		0		0	0	0	0	0	0	0		0		0		125.724	35.4049	1	1	0	1	0		0	0	0	0	0		0		0	Chest Pain	0	0	0	0	0	0	0
0	0	0	1	0	0	0	0	0	0		0		0	0	0	0	0	0	0		0		0		62.3094	74.795	1	2	0	1	0		0	0	0	0	0		0		0	Other Cardiac	0	0	0	0	0	0	0
0	0	0	1	0	0	0	0	0	0		0		0	0	0	0	0	0	0		0		0		87.1983	83.5625	2	4	0	1	1		0	0	0	0	0		0		0	Chronic Injury	1	0	0	0	0	0	0
1	1	1	1	0	1	1	0	1	0		0		0	0	0	1	1	0	0		0		0		87.4735	120.54	5	5	0	1	0		0	0	0	0	0		0		1	Non Cardiac	1	0	0	0	0	0	0
1	1	1	1	0	1	1	0	1	0		0		1	0	0	0	0	0	0		0		0		67.406	142.255	4	5	1	0	0		0	0	0	1	0		0		0	Chronic Injury	1	0	0	0	0	0	0
1	1	0	0	0	0	0	0	0	0		0		0	0	0	0	0	0	0		0		0		91.7084	105.181	3	3	1	0	0		0	0	0	0	0		0		0	Chest Pain	0	0	0	0	0	0	0
0	0	0	1	0	0	0	0	0	0		0		0	0	0	0	0	0	0		0		0		98.1561	34.0986	1	1	0	1	0		0	0	0	0	0		0		0	Chest Pain	0	0	0	0	0	0	0
1	1	1	1	0	0	0	0	1	0		0		0	0	0	0	0	0	0		0		0		107.235	92.5573	2	4	0	1	1		0	0	0	0	0		0		0	Chest Pain	0	0	0	0	0	0	0
0	0	1	0	0	0	1	1	1	0		0		0	1	0	1	0	1	0		0		0		65.2036	75.0101	2	3	1	0	1		0	0	0	0	0		0		1	Non Cardiac	1	0	0	0	0	0	0
1	1	0	0	0	0	1	1	0	0		0		1	1	0	0	0	0	0		0		0		56.3305	174	4	6	1	0	0		0	0	0	0	0		0		1	Acute Injury	0	0	0	0	0	0	0
0	1	1	0	0	0	1	0	1	0		0		1	0	0	0	0	0	0		0		0		77.0161	108.564	2	4	1	0	0		0	0	0	1	0		0		0	Other Cardiac	0	0	0	0	0	0	0
1	1	0	1	1	0	0	0	1	0		0		0	0	0	0	0	0	0		0		0		70.1891	94.8438	4	5	1	0	0		0	0	0	0	0		0		0	Other Cardiac	0	0	0	0	0	0	0
0	0	0	0	0	0	0	1	1	0		0		0	0	0	1	0	1	0		0		0		13.2159	178.948	6	8	1	0	0		0	0	0	1	0		0		1	Chronic Injury	1	0	0	0	0	0	0
1	1	0	1	1	1	0	0	0	0		0		0	1	0	0	1	0	0		0		0		113.988	73.1233	3	4	1	0	1		0	0	0	0	0		0		1	Non Cardiac	0	0	0	0	0	0	0
0	0	0	1	0	0	0	0	0	0		0		0	0	0	0	0	0	0		0		0		83.4861	46.3101	1	1	0	1	0		0	0	0	0	0		0		0	Chest Pain	0	0	0	0	0	0	0
1	0	0	1	0	0	0	0	0	0		0		0	0	0	0	0	0	0		0		0		95.2917	71.4908	1	4	0	1	1		0	0	0	0	0		0			Chronic Injury	0	0	0	0	0	0	0
1	1	0	0	0	1	0	0	0	0		0		0	0	0	0	0	0	0		0		0		103.185	91.8699	1	4	1	0	1		0	0	0	0	0		0		0	Non Cardiac	0	0	0	0	0	0	0
1	1	1	1	1	0	1	0	1	0		0		0	1	0	0	0	1	0		0		0		111.078	69.1792	4	4	0	1	0		0	0	0	0	0		0		1	Chest Pain	0	0	0	0	0	0	0
0	0	1	1	0	0	0	0	0	0		0		0	0	0	0	0	0	0		0		0		91.9948	71.6689	2	4	1	0	0		0	0	0	0	0		0			Other Cardiac	0	0	0	0	0	0	0
1	0	0	1	0	0	0	0	0	0		0		0	0	0	0	0	0	0		0		0		113.58	49.7159	1	2	0	1	0		0	0	0	0	0		0		0	Chest Pain	0	0	0	0	0	0	0
1	0	1	1	0	0	0	0	0	0		0		0	0	0	0	0	0	0		0		0		103.697	103.351	2	4	0	1	0		0	0	0	1	0		0		0	Chest Pain	0	0	0	0	0	0	0
0	0	0	0	0	0	0	0	0	0		0		0	0	0	0	0	0	0		0		0		69.8407	86.3507	2	2	1	0	1		0	0	0	0	0		0		0	Non Cardiac	0	0	0	0	0	0	0
1	1	1	1	0	0	0	0	1	0		0		0	0	0	0	0	0	0		0		0		56.0638	95.5968	5	5	0	1	0		0	0	0	0	0		0		0	Non Cardiac	0	0	0	0	0	0	0
1	1	0	0	0	1	1	0	0	0		0		0	0	0	0	0	0	0		0		0		52.7974	117.029	1	2	1	0	0		0	0	0	0	0		0		0	Non Cardiac	0	0	0	0	0	0	0
0	1	1	0	1	0	1	0	0	0		0		0	0	0	0	0	0	0		0		0		50.0332	123.15	5	6	1	0	0		0	0	0	0	0		0		0	Chronic Injury	1	0	0	0	0	0	0
0	1	1	0	0	0	1	1	1	0		0		0	1	0	0	1	0	0		0		0		85.8471	73.3641	2	5	0	1	0		0	0	0	0	0		0		1	Chest Pain	0	0	0	0	0	0	0
0	0	0	0	0	0	0	0	0	0		0		0	0	0	0	0	0	0		0		0		83.8813	42.6249	1	3	1	0	1		0	0	0	0	0		0		0	Chest Pain	0	0	0	0	0	0	0
0	1	0	0	0	0	0	1	0	0		0		1	0	0	0	0	0	0		0		0		50.8176	148.531	3	6	0	1	0		0	0	0	0	0		0		0	Other Cardiac	1	0	0	0	0	0	0
0	1	0	0	1	1	1	1	0	0		0		0	1	0	1	0	0	0		0		0		16.9595	167.214	4	7	1	0	0		0	0	0	0	0		0		1	Chronic Injury	1	0	0	0	0	0	0
1	1	0	1	0	0	0	0	0	0		0		0	0	0	0	0	0	0		0		0		110.994	62.4816	1	3	0	1	0		0	0	0	0	0		0		0	Chest Pain	0	0	0	0	0	0	0
1	1	1	1	1	0	0	1	1	0		0		1	1	0	0	0	0	0		0		0		91.5389	158.012	5	7	1	0	0		0	0	0	1	0		0		1	Acute Injury	0	0	0	0	0	0	0
0	0	0	1	0	0	1	0	1	0		0		0	0	0	0	0	0	0		0		0		40.2875	148.743	3	7	1	0	0		0	0	0	0	0		0		0	Acute Injury	1	0	0	0	0	0	0
0	1	1	1	0	0	1	0	1	0		0		0	0	0	0	0	1	0		0		0		58.3327	127.021	4	4	1	0	0		0	0	0	0	0		0		1	Non Cardiac	0	0	0	0	0	0	0
0	1	0	1	1	1	0	0	1	0		0		0	0	0	0	0	0	0		0		0		76.9008	105.911	4	7	1	0	0		0	0	0	0	0		0		0	Chronic Injury	0	0	0	0	0	0	0
1	1	1	1	1	0	0	1	1	0		0		0	0	0	0	1	0	0		0		0		100.65	73.3693	4	4	1	0	1		0	0	0	0	0		0		1	Chest Pain	0	0	0	0	0	0	0
0	1	0	0	0	0	0	0	0	0		0		0	0	0	0	0	0	0		0		0		53.0457	116.668	2	3	0	1	0		0	0	0	0	0		0		0	Chronic Injury	0	0	0	0	0	0	0
0	0	0	1	0	0	0	0	0	0		0		0	0	0	0	0	0	0		0		0		87.5279	54.637	0	1	1	0	0		0	0	0	0	0		0		0	Non Cardiac	0	0	0	0	0	0	0
0	1	1	1	1	0	0	1	1	0		0		0	0	0	1	0	0	0		0		0		86.0063	74.0696	2	3	0	1	0		0	0	0	0	0		0		0	Chest Pain	0	0	0	0	0	0	0
0	0	0	1	0	0	0	0	0	0		0		0	0	0	0	0	0	0		0		0		54.4186	90.8405	2	3	0	1	0		0	0	0	0	0		0		0	Chest Pain	0	0	0	0	0	0	0
0	1	0	1	0	0	0	0	1	0		0		0	0	0	0	0	0	1	5.21289	1	5.21289	0		73.8589	59.0819	2	4	0	1	1		1	1	0	0	0		1	5.21289		Other Cardiac	0	0	0	0	0	0	1
0	0	1	1	0	0	0	1	1	0		0		1	0	0	0	0	0	0		0		0		68.7053	66.5867	3	4	0	1	1		0	0	0	0	0		0		0	Non Cardiac	0	0	0	1	0	0	0
0	1	1	0	1	1	0	1	1	0		0		1	1	0	0	0	0	0		0		0		25.5155	151.063	5	6	1	0	0		0	0	0	1	0		0		1	Chronic Injury	1	0	0	0	0	0	0
0	0	0	1	0	0	0	0	0	0		0		0	0	0	0	0	0	0		0		0			57.1708	1	1	1	0	0		0	0	0	0	0		0		0	Chest Pain	0	0	0	0	0	0	0
1	0	0	1	0	0	0	1	1	0		0		0	0	0	0	0	0	0		0		0		24.7119	173.229	5	7	1	0	0		0	0	0	0	0		0		0	Chronic Injury	1	0	0	0	0	0	0
1	0	1	1	0	0	0	0	1	0		0		0	0	0	0	0	0	0		0		0		109.737	47.9089	1	3	1	0	0		0	0	0	0	0		0		0	Chest Pain	0	0	0	0	0	0	0
1	0	0	1	0	0	0	0	0	0		0		0	0	0	0	0	0	0		0		0		132.623	31.5136	1	1	0	1	0		0	0	0	0	0		0		0	Chest Pain	0	0	0	0	0	0	0
0	0	0	1	0	0	0	0	1	0		0		0	0	0	0	0	0	0		0		0		56.6996	39.0793	1	1	1	0	0		0	0	0	0	0		0		0	Chest Pain	0	0	0	0	0	0	0
1	0	0	1	0	0	0	0	0	0		0		0	0	0	0	0	0	0		0		0		95.8129	88.7352	2	3	0	1	0		0	0	0	0	0		0			Chest Pain	0	0	0	0	0	0	0
0	0	1	1	0	0	0	0	0	0		0		0	0	0	0	0	0	0		0		0		103.472	50.8978	1	3	0	1	0		0	0	0	0	0		0			Non Cardiac	0	0	0	0	0	0	0
1	1	1	1	1	0	0	1	1	0		0		0	0	0	0	0	0	0		0		0		96.6262	89.4863	3	5	1	0	0	0	1	0	0	0	0		0		0	Chest Pain	0	0	0	0	0	0	0
1	0	0	1	0	0	0	0	0	0		0		0	0	0	0	0	0	0		0		0		102.025	71.3319	1	2	0	1	0		0	0	0	0	0		0		0	Chest Pain	0	0	0	0	0	0	0
1	1	1	1	0	0	1	1	1	1	0.629167	0		0	0	0	0	0	0	1	70.0762	1	70.0762	0		86.2138	100.354	5	5	1	0	0		1	1	0	0	1	0.629167	1	70.0762	0	Other Cardiac	1	1	0	0	0	0	0
0	0	1	0	0	0	0	0	1	0		0		0	0	0	0	0	0	0		0		0		84.0866	56.8205	2	4	0	1	0		0	0	0	0	0		0		0	Non Cardiac	0	0	0	0	0	0	0
1	0	0	0	0	0	0	0	0	0		0		0	0	0	0	0	0	0		0		0			55.0431	1	1	0	1	1		0	0	0	0	0		0		0	Chest Pain	0	0	0	0	0	0	0
1	0	0	1	0	0	0	0	0	0		0		0	0	0	0	0	0	0		0		0		118.27	69.038	1	2	0	1	0		0	0	0	0	0		0		0	Chest Pain	0	0	0	0	0	0	0
1	0	0	1	0	0	0	0	0	0		0		0	0	0	0	0	0	0		0		0		114.29	47.6927	0	2	0	1	1		0	0	0	0	0		0		0	Non Cardiac	0	0	0	0	0	0	0
0	1	0	1	0	0	0	0	0	0		0		0	0	0	0	0	0	0		0		0		98.1669	39.6186	3	4	0	1	1		0	0	0	0	0		0		0	Chest Pain	0	0	0	0	0	0	0
1	1	1	1	1	0	1	0	1	0		0		0	0	0	0	0	0	0		0		0		103.021	111.307	4	6	1	0	0		0	0	0	0	0		0		0	Non Cardiac	0	0	0	0	0	0	0
0	0	0	0	0	0	0	0	0	0		0		0	0	0	0	0	0	0		0		0			50.8	1	1	1	0	0		0	0	0	0	0		0		0	Chest Pain	0	0	0	0	0	0	0
1	1	1	0	0	0	0	0	1	0		0		0	0	0	0	0	0	0		0		0		101.706	57.6235	1	3	1	0	0		0	0	0	0	0		0		0	Non Cardiac	0	0	0	0	0	0	0
0	0	1	1	0	0	0	0	0	0		0		0	0	0	0	0	0	0		0		0		72.4197	71.9144	1	3	0	1	0		0	0	0	0	0		0			Other Cardiac	0	0	0	0	0	0	0
0	1	1	1	1	0	1	0	1	0		0		0	0	0	0	1	0	0		0		0		64.3761	90.9319	4	5	1	0	0	1	1	0	0	0	0		0		1	Non Cardiac	0	0	0	0	0	0	0
0	1	1	1	0	0	0	0	1	0		0		0	0	0	0	0	0	0		0		0		60.1149	116.988	5	6	1	0	0	1	1	0	0	0	0		0		0	Non Cardiac	0	0	0	0	0	0	0
0	1	1	1	0	0	1	0	1	0		0		0	0	0	0	0	0	0		0		0		86.1161	63.2694	4	3	1	0	1		0	0	0	0	0		0		0	Non Cardiac	0	0	0	0	0	0	0
0	0	1	1	0	0	1	0	1	0		0		0	0	0	0	0	0	0		0		0		89.7255	61.8394	1	3	1	0	0		0	0	0	0	0		0		0	Chest Pain	0	0	0	0	0	0	0
0	0	0	0	0	0	0	0	0	0		0		0	0	0	0	0	0	0		0		0		46.6613	112.495	3	4	1	0	0		0	0	0	1	0		0			Chronic Injury	1	1	0	0	0	0	0
0	0	0	1	0	0	0	0	0	0		0		0	0	0	0	0	0	0		0		0		80.4999	59.3095	2	2	0	1	0		0	0	0	0	0		0		0	Chest Pain	0	0	0	0	0	0	0
1	0	0	0	0	0	0	0	0	0		0		0	0	0	0	0	0	0		0		0		110.504	50.6868	1	2	1	0	1		0	0	0	0	0		0			Non Cardiac	0	0	0	0	0	0	0
0	0	1	1	0	0	0	0	1	0		0		1	0	0	0	0	0	0		0		0		104.308	57.8821	2	3	1	0	0		0	0	0	0	0		0		0	Non Cardiac	0	0	0	0	0	0	1
0	0	1	0	1	0	0	0	1	0		0		0	0	0	0	0	0	0		0		0		41.7636	148.923	4	6	0	1	0		0	0	0	1	0		0		0	Chronic Injury	0	0	0	0	0	0	0
1	0	0	0	0	1	0	0	1	0		0		0	1	0	0	0	0	0		0		0		82.3635	109.957	3	6	1	0	0		0	0	0	0	0		0		1	Chronic Injury	0	0	0	0	0	0	0
0	1	1	0	0	0	0	1	1	0		0		1	0	0	0	0	0	0		0		0		77.148	88.3884	3	4	1	0	1		0	0	0	0	0		0		0	Chest Pain	0	0	0	0	0	0	0
1	1	1	1	0	0	1	0	1	0		0		0	1	0	0	1	0	0		0		0		135.867	85.4233	3	5	0	1	1		0	0	0	0	0		0		1	Non Cardiac	0	0	0	0	0	0	0
0	1	1	1	1	0	1	1	1	0		0		0	1	0	0	1	0	0		0		0		69.8601	80.3471	4	5	1	0	0		0	0	0	0	0		0		1	Chronic Injury	0	0	0	0	0	0	0
1	0	1	0	0	0	0	0	1	0		0		0	0	0	0	0	0	0		0		0		98.3494	87.1071	3	3	0	1	0		0	0	0	0	0		0			Chest Pain	0	0	0	0	0	0	0
1	1	0	0	0	0	0	1	0	0		0		0	0	0	0	0	0	0		0		0		112.265	67.5981	1	2	0	1	0		0	0	0	0	0		0		0	Chest Pain	0	0	0	0	0	0	0
1	0	1	1	0	0	0	0	1	0		0		0	0	0	0	0	0	0		0		0		92.1105	105.376	3	5	1	0	0		0	0	0	0	0		0		0	Chest Pain	0	0	0	0	0	0	0
0	1	1	0	0	0	0	0	1	0		0		1	0	0	0	0	0	1	281.346	1	281.346	0		28.8795	158.337	5	7	1	0	0		1	1	0	0	0		1	281.346	0	Acute Injury	0	0	1	0	0	0	0
0	1	1	1	0	0	0	0	1	0		0		0	1	0	0	1	0	0		0		0		80.2233	38.6916	4	3	1	0	0		0	0	0	0	0		0		1	Chest Pain	0	0	0	0	0	0	0
0	1	1	0	0	1	0	0	1	0		0		0	0	0	0	0	0	0		0		0		86.9864	133.148	4	5	0	1	0		0	0	0	0	0		0		0	Chronic Injury	0	0	0	0	0	0	0
0	0	1	1	0	0	1	0	1	0		0		0	0	0	0	1	0	0		0		0		57.297	60.4514	3	3	0	1	1		0	0	0	0	0		0		1	Non Cardiac	0	0	0	0	0	0	0
1	0	0	0	0	0	0	0	0	0		0		0	0	0	0	0	0	0		0		0			68.1002	1	1	0	1	0		0	0	0	0	0		0		0	Non Cardiac	0	0	0	0	0	0	0
1	0	1	1	0	0	0	0	1	0		0		0	0	0	0	0	0	0		0		0		107.262	81.1874	1	2	1	0	0		0	0	0	0	0		0		0	Chest Pain	0	0	0	0	0	0	0
0	1	1	1	0	0	0	1	1	0		0		0	0	0	0	0	0	0		0		0		90.8686	85.6853	5	5	1	0	0		0	0	0	0	0		0		0	Chest Pain	0	0	0	0	0	0	0
1	0	0	1	0	0	0	0	0	0		0		0	0	0	0	0	0	0		0		0		131.139	41.9977	1	2	1	0	1		0	0	0	0	0		0		0	Chest Pain	0	0	0	0	0	0	0
1	1	1	0	0	0	0	1	1	0		0		0	0	0	0	0	0	0		0		0		69.4953	123.942	5	6	1	0	1		0	0	0	0	0		0		0	Chronic Injury	1	0	0	0	0	0	0
0	1	1	1	0	0	1	1	1	0		0		0	1	0	1	1	0	0		0		0		27.0915	143.462	4	6	1	0	0		0	0	0	0	0		0		1	Chronic Injury	0	0	0	0	0	0	0
0	1	1	0	0	0	1	0	1	1	0.534028	0		1	0	0	0	0	0	0		0		0		58.4866	139.146	6	7	1	0	0	2	1	1	0	0	1	0.534028	1		0	Chronic Injury	1	0	0	0	0	0	0
1	1	1	0	1	0	0	0	1	0		0		0	0	0	0	0	0	0		0		0		100.492	165.32	7	7	1	0	0		0	0	0	1	0		0		0	Chronic Injury	0	0	0	0	0	0	0
1	1	1	1	0	0	0	1	0	0		0		0	0	0	0	0	0	0		0		0		107.826	69.9416	3	5	1	0	0		0	0	0	0	0		0		0	Non Cardiac	0	0	0	0	0	0	0
0	0	1	1	0	0	0	0	1	0		0		0	0	0	0	0	0	0		0		0		74.5945	54.1023	1	3	1	0	0		0	0	0	0	0		0			Chest Pain	0	0	0	0	0	0	0
0	0	0	1	0	0	0	0	0	0		0		0	0	0	0	0	0	0		0		0		79.5442	42.5699	1	1	1	0	0		0	0	0	0	0		0		0	Chest Pain	0	0	0	0	0	0	0
1	1	1	1	0	0	0	0	0	0		0		0	0	0	1	0	0	0		0		0		77.3473	188.061	4	7	1	0	0		0	0	0	1	0		0		0	Acute Injury	0	0	1	0	0	0	0
0	1	1	1	0	0	0	0	1	0		0		0	0	0	0	0	0	0		0		0		51.3688	85.8425	2	4	0	1	0		0	0	0	0	0		0			Chest Pain	0	0	0	0	0	0	0
0	1	1	1	0	0	1	0	0	0		0		0	0	0	0	0	0	0		0		0		75.5084	69.999	3	3	0	1	0		0	0	0	0	0		0		0	Non Cardiac	0	0	0	0	0	0	0
1	0	1	1	0	0	0	0	1	0		0		0	0	0	0	0	0	0		0		0		98.0868	65.0164	3	6	1	0	1	0	1	0	0	0	0		0		0	T1MI	0	0	0	0	0	0	0
0	0	0	0	0	0	1	1	0	0		0		1	0	0	0	0	0	0		0		0		44.4009	61.6861	1	2	1	0	0		0	0	0	0	0		0		0	Other Cardiac	0	0	0	0	0	0	0
0	1	1	1	1	1	0	0	1	0		0		1	0	0	0	0	0	0		0		0		36.6627	111.141	6	7	1	0	0		0	0	0	0	0		0		0	Acute Injury	0	0	0	0	0	0	0
0	1	1	1	1	0	0	1	1	0		0		0	0	0	1	0	1	0		0		0		48.056	102.164	6	6	1	0	0		0	0	0	0	0		0		1	Chronic Injury	1	0	0	0	0	0	0
0	1	1	0	1	0	0	1	1	0		0		1	1	0	0	0	0	0		0		0		14.4551	141.367	4	6	1	0	0		0	0	0	1	0		0		1	Chronic Injury	1	0	0	0	0	0	0
1	0	0	1	0	0	0	0	0	0		0		0	0	0	0	0	0	0		0		0		120.204	54.7054	1	3	0	1	1		0	0	0	0	0		0		0	Chest Pain	0	0	0	0	0	0	0
0	1	1	1	0	0	1	1	1	0		0		0	1	0	0	1	0	0		0		0		4.68776	140.59	5	7	0	1	0		0	0	0	0	0		0		1	Chronic Injury	0	0	0	0	0	0	0
0	0	1	1	0	0	0	0	1	0		1	0.552083	0	0	0	0	0	0	0		0		0		65.2604	122.428	4	5	1	0	0		0	0	1	0	1	0.552083	1		0	Other Cardiac	0	0	0	0	0	0	0
0	0	1	0	0	0	0	0	1	0		0		0	0	0	0	0	0	0		0		0		84.7138	61.2694	1	3	0	1	1		0	0	0	0	0		0		0	Chest Pain	0	0	0	0	0	0	0
1	1	1	0	1	0	1	1	1	0		0		1	0	0	0	0	0	0		0		0		85.0747	142.306	7	7	1	0	0		0	0	0	0	0		0		0	T1MI	1	0	0	0	0	0	0
0	1	1	1	0	0	0	0	1	0		0		0	1	0	0	1	0	0		0		0		96.5977	72.4006	3	4	0	1	0		0	0	0	0	0		0		1	Chest Pain	0	0	0	0	0	0	0
1	0	1	1	0	0	1	0	1	1	0.600694	0		0	0	0	0	0	0	0		0		0		99.8936	111.544	3	6	1	0	1	1	1	1	0	1	1	0.600694	1		0	T1MI	0	0	0	0	0	0	0
1	1	1	0	0	0	0	0	1	0		0		0	0	0	0	1	0	0		0		0		89.651	115.083	4	7	1	0	0		0	0	0	0	0		0		1	Chronic Injury	0	0	0	0	0	0	0
0	0	1	0	0	0	0	0	1	0		0		0	0	0	0	0	0	0		0		0		73.2766	94.6262	3	5	1	0	0		0	0	0	0	0		0		0	Chest Pain	0	0	0	0	0	0	0
1	1	1	0	0	0	0	0	0	0		0		0	0	0	0	0	0	0		0		0		108.135	110.339	3	5	1	0	0		0	0	0	1	0		0		0	Chronic Injury	0	0	0	0	0	0	0
0	0	1	0	1	1	0	0	1	0		0		1	1	0	1	0	1	0		0		0		18.6071	177.269	7	7	1	0	1		0	0	0	1	0		0		1	Chronic Injury	0	0	0	0	0	0	0
0	0	0	1	0	0	0	1	1	0		0		0	0	0	0	0	0	0		0		0		72.9677	71.4752	3	3	0	1	0		0	0	0	0	0		0		0	Non Cardiac	0	0	0	0	0	0	0
1	1	0	1	0	1	0	1	0	0		0		0	1	0	0	0	0	0		0		0		93.3006	131.557	2	4	1	0	0		0	0	0	1	0		0		1	Non Cardiac	1	0	0	0	0	0	0
0	1	1	1	1	0	0	1	0	0		0		1	0	0	0	0	0	0		0		0		53.7599	119.029	5	7	0	1	1		0	0	0	1	0		0		0	T1MI	0	0	0	0	0	0	1
0	1	1	1	0	0	0	0	1	0		0		0	0	0	0	0	0	0		0		0		66.365	74.4347	4	3	1	0	0		0	0	0	0	0		0		0	Chest Pain	0	0	0	0	0	0	0
0	1	1	1	0	0	1	0	1	1	0.432639	0		0	0	0	0	0	0	0		0		0		86.3126	89.9198	4	7	1	0	0	0	1	1	0	0	1	0.432639	1			T1MI	0	0	0	0	0	0	0
0	1	1	0	1	0	1	0	1	0		0		1	1	0	0	0	0	0		0		0		32.7682	116.991	3	6	1	0	0		0	0	0	0	0		0		1	Chronic Injury	1	0	0	0	0	0	0
0	1	1	0	0	0	0	0	0	0		0		0	0	0	0	0	0	0		0		0		56.5194	133.013	2	5	1	0	0		0	0	0	0	0		0		0	Chronic Injury	0	0	0	0	0	0	0
0	0	0	0	0	0	0	0	0	0		0		0	0	0	0	0	0	0		0		0		98.8727	35.0054	1	1	0	1	1		0	0	0	0	0		0		0	Chest Pain	0	0	0	0	0	0	0
1	1	1	0	0	0	0	1	1	0		0		0	0	0	0	0	0	0		0		0		80.9883	113.862	3	4	0	1	0		0	0	0	0	0		0			Chest Pain	0	0	0	0	0	0	0
0	1	1	0	1	0	1	0	1	0		0		0	0	0	0	1	0	0		0		0		56.8929	101.714	4	5	1	0	0		0	0	0	0	0		0		1	Chest Pain	0	0	0	0	0	0	0
0	0	0	0	0	0	0	1	1	0		0		0	0	0	0	0	0	0		0		0		51.2666	123.181	3	3	1	0	0		0	0	0	0	0		0		0	Non Cardiac	0	0	0	0	0	0	0
1	0	0	0	0	0	0	0	0	0		0		0	0	0	0	0	0	0		0		0		103.66	35.9099	1	0	1	0	0		0	0	0	0	0		0		0	Chest Pain	0	0	0	0	0	0	0
0	1	1	1	0	0	1	0	1	0		0		0	1	0	0	1	0	0		0		0		59.1667	62.3069	3	3	1	0	0		0	0	0	0	0		0		1	Other Cardiac	0	0	0	0	0	0	0
1	1	0	0	1	0	0	0	0	0		0		0	0	0	0	0	0	0		0		0		117.018	38.2986	2	2	0	1	0		0	0	0	0	0		0		0	Non Cardiac	0	0	0	0	0	0	0
1	0	1	0	0	0	0	0	1	0		0		0	0	0	0	0	0	0		0		0		98.2699	100.126	4	6	1	0	0		0	0	0	0	0		0			Non Cardiac	0	0	0	0	0	0	0
0	0	1	0	0	0	0	0	0	0		0		0	0	0	0	0	0	0		0		0		54.2978	62.3583	1	4	0	1	1		0	0	0	0	0		0		0	Non Cardiac	0	0	0	0	0	0	0
1	0	0	1	1	0	0	0	1	0		0		1	0	0	0	0	0	1	105.896	1	105.896	0		126.611	38.6994	1	3	1	0	0	1	1	1	0	0	0		1	105.896	0	Chronic Injury	1	0	0	0	1	0	0
1	0	0	1	0	0	0	0	0	0		0		0	0	0	0	0	0	0		0		0		138.156	30.3611	1	1	0	1	0		0	0	0	0	0		0			Chest Pain	0	0	0	0	0	0	0
0	0	1	0	0	1	0	0	0	0		0		1	0	0	1	0	0	0		0		0		59.1551	169.726	5	6	0	1	0		0	0	0	1	0		0		0	Chronic Injury	1	0	0	0	0	0	0
0	0	0	0	0	0	0	0	0	0		0		0	0	0	0	0	0	0		0		0		78.2695	38.0095	1	3	1	0	1		0	0	0	0	0		0		0	Chest Pain	0	0	0	0	0	0	0
0	1	1	1	1	0	0	0	1	0		0		0	0	0	0	0	0	0		0		0		4.13319	78.1758	4	6	0	1	0		0	0	0	0	0		0		0	Chronic Injury	0	1	0	0	0	0	0
1	0	1	0	1	0	0	1	1	0		0		1	0	0	0	0	0	0		0		0		96.5647	107.634	1	3	1	0	0		0	0	0	1	0		0		0	Non Cardiac	1	0	0	0	0	0	0
0	1	1	1	1	0	0	1	1	0		0		0	0	0	0	0	0	0		0		0		26.1429	104.389	4	6	1	0	0		0	0	0	0	0		0		0	Chronic Injury	0	0	0	0	0	0	0
0	0	0	1	0	0	0	0	0	0		0		0	0	0	0	0	0	0		0		0		89.852	41.9042	1	1	0	1	0		0	0	0	0	0		0		0	Non Cardiac	0	0	0	0	0	0	0
1	1	1	1	0	0	1	1	1	0		0		0	1	0	0	0	0	0		0		0		89.2514	106.503	6	6	1	0	0		0	0	0	0	0		0		1	Non Cardiac	0	0	0	0	0	0	0
0	1	1	0	0	0	1	1	1	1	0.430556	0		1	1	0	1	1	0	0		0		0		33.0655	117.887	3	7	1	0	0	2	1	1	0	0	1	0.430556	1		1	Chronic Injury	0	0	0	0	0	0	0
1	0	1	1	0	0	0	0	1	0		0		0	0	0	0	0	0	0		0		0		110.668	70.8356	3	4	1	0	0		0	0	0	0	0		0		0	Chest Pain	0	0	0	0	0	0	0
0	1	1	0	0	0	1	0	1	0		0		0	0	0	0	0	0	0		0		0		57.3867	86.214	3	5	0	1	0		0	0	0	0	0		0		0	Chest Pain	0	0	0	0	0	0	0
0	1	1	0	0	0	0	1	1	0		0		1	0	0	0	0	0	0		0		0		72.776	142.418	4	7	0	1	0		0	0	0	0	0		0		0	Chronic Injury	1	0	0	0	0	0	0
1	1	1	0	1	0	0	0	1	0		0		0	0	0	0	0	0	0		0		0		110.974	60.8246	3	4	0	1	0		0	0	0	0	0		0		0	Chest Pain	0	0	0	0	0	0	0
0	0	0	0	0	0	0	0	0	0		0		0	0	0	0	0	0	0		0		0		106.655	31.8959	1	1	0	1	0		0	0	0	0	0		0			Non Cardiac	0	0	0	0	0	0	0
0	1	0	1	0	0	1	0	0	0		0		1	0	0	0	0	0	0		0		0		53.5027	93.6867	3	5	1	0	0		0	0	0	0	0		0		0	Chest Pain	1	0	0	0	0	0	0
0	0	0	0	1	0	0	0	0	0		0		0	0	0	0	0	0	0		0		0		62.7482	96.215	3	3	1	0	0		0	0	0	0	0		0		0	Chest Pain	0	0	0	0	0	0	0
1	0	0	1	0	0	0	0	0	0		0		0	0	0	0	0	0	0		0		0		111.304	42.8453	1	1	1	0	0		0	0	0	0	0		0			Chest Pain	0	0	0	0	0	0	0
0	0	0	1	0	0	0	0	0	0		0		0	0	0	0	0	0	0		0		0		93.4248	26.0683	1	0	1	0	0		0	0	0	0	0		0		0	Chest Pain	0	0	0	0	0	0	0
0	0	0	1	0	0	0	0	0	0		0		0	0	0	0	0	0	0		0		0		83.3005	42.2874	0	1	0	1	0		0	0	0	0	0		0		0	Chest Pain	0	0	0	0	0	0	0
0	0	1	1	0	0	0	1	0	0		0		0	0	0	0	0	0	1	51.6953	0		0		35.5732	105.807	3	5	1	0	0		1	0	0	0	0		0			Acute Injury	1	0	0	0	0	0	0
0	1	1	0	0	0	0	1	1	0		0		0	0	0	0	0	0	0		0		0		66.4139	113.039	4	6	1	0	0		0	0	0	0	0		0		0	Non Cardiac	1	0	0	0	0	0	0
0	1	1	0	0	0	1	1	1	0		0		0	1	0	1	1	0	0		0		0		62.5284	59.6035	3	4	0	1	0		0	0	0	0	0		0		1	Chest Pain	0	0	0	0	0	0	0
0	1	1	0	1	0	1	0	1	0		0		0	1	0	0	1	0	0		0		0		31.7162	132.631	6	7	1	0	0		0	0	0	1	0		0		1	Chronic Injury	0	0	0	0	0	0	0
0	0	0	1	0	0	0	0	0	0		0		0	0	0	0	0	0	0		0		0		69.0538	50.0806	2	2	1	0	0	3	1	0	0	0	0		0			Chest Pain	0	0	0	0	0	0	0
0	0	0	1	0	0	0	0	1	0		0		0	0	0	0	0	0	0		0		0		90.876	68.2768	2	2	1	0	0		0	0	0	0	0		0			Chest Pain	0	0	0	0	0	0	0
0	1	1	0	0	0	1	1	0	0		0		0	1	0	0	1	0	0		0		0		76.093	87.313	2	4	1	0	0		0	0	0	0	0		0		1	Non Cardiac	0	0	0	0	0	0	0
0	1	1	0	1	0	1	1	1	0		0		0	0	0	0	0	0	0		0		0		42.7509	96.725	4	6	0	1	0		0	0	0	0	0		0		0	Chronic Injury	1	0	0	0	0	0	0
0	0	0	1	0	0	0	1	0	0		0		0	0	0	1	0	0	0		0		0		82.5145	40.3946	1	2	0	1	1		0	0	0	0	0		0		0	Non Cardiac	1	1	0	0	0	0	0
0	1	1	0	0	0	1	1	1	0		1	0.513889	0	0	0	0	0	0	1	274.953	1	281.971	0		61.0462	62.4725	1	3	1	0	0	1	1	1	1	0	1	0.513889	1	281.971		Other Cardiac	0	0	0	0	0	0	0
1	1	1	0	0	0	1	1	1	0		0		0	1	0	0	1	0	0		0		0		87.0691	90.1456	3	4	0	1	0		0	0	0	0	0		0		1	Non Cardiac	0	0	0	0	0	0	0
1	1	1	0	0	0	1	0	1	0		0		0	0	0	0	0	0	0		0		0		68.4994	112.316	1	4	1	0	0		0	0	0	0	0		0		0	Non Cardiac	0	0	0	0	0	0	0
0	1	1	0	0	0	1	0	1	0		0		0	0	0	1	0	0	0		0		0		35.6148	144.281	3	7	1	0	0		0	0	0	0	0		0		0	Chronic Injury	1	0	0	0	0	0	0
0	0	1	0	0	0	0	0	0	0		0		0	0	0	0	0	0	0		0		0		81.6574	68.0338	1	2	1	0	0		0	0	0	0	0		0		0	Chest Pain	0	0	0	0	0	0	0
1	0	1	1	0	0	0	0	1	0		0		0	0	0	0	0	0	0		0		0		102.516	63.3492	2	4	1	0	0		0	0	0	0	0		0		0	Non Cardiac	0	0	0	0	0	0	0
1	1	1	0	0	0	0	1	1	0		0		1	0	1	1	0	0	0		0		0		41.3508	111.221	2	6	1	0	0		0	0	0	0	0		0		0	Chronic Injury	0	0	0	0	0	0	0
1	1	0	1	0	0	0	0	0	0		0		0	0	0	0	0	0	0		0		0		98.0294	78.5115	1	2	1	0	0		0	0	0	0	0		0			Chest Pain	0	0	0	0	0	0	0
0	1	0	0	0	0	0	0	0	0		0		0	0	0	0	0	0	0		0		0		88.9938	20.9634	1	4	1	0	0		0	0	0	0	0		0		0	Chronic Injury	0	0	0	0	0	0	0
0	1	1	1	0	0	1	1	1	0		0		0	1	0	0	1	0	1	277.373	0		0		59.5824	73.413	3	4	1	0	0		1	0	0	0	0		0		1	Chest Pain	0	0	0	0	0	0	0
1	0	0	1	0	0	0	0	0	0		0		0	0	0	0	0	0	0		0		0		112.108	41.9422	1	1	0	1	0		0	0	0	0	0		0		0	Non Cardiac	0	0	0	0	0	0	0
1	1	0	1	0	0	0	0	0	0		0		0	0	0	0	0	0	0		0		0		105.359	53.5691	1	3	1	0	0		0	0	0	0	0		0			Non Cardiac	0	0	0	0	0	0	0
0	0	0	0	0	0	0	0	0	0		0		0	0	0	0	0	0	0		0		0		67.8842	65.6798	2	2	0	1	0		0	0	0	0	0		0		0	Chest Pain	0	0	0	0	0	0	0
0	0	0	1	0	0	0	0	0	0		0		0	0	0	0	0	0	0		0		0		74.5192	54.191	1	3	1	0	1		0	0	0	0	0		0			Chest Pain	0	0	0	0	0	0	0
0	1	1	0	1	0	0	0	1	0		0		0	0	0	0	0	0	0		0		0		65.3218	106.443	3	6	1	0	0		0	0	0	0	0		0		0	Chronic Injury	1	0	0	0	0	0	0
1	0	0	0	0	0	0	0	0	0		0		0	0	0	0	0	0	0		0		0		111.32	51.6658	1	1	1	0	0		0	0	0	0	0		0			Chest Pain	0	0	0	0	0	0	0
0	0	0	1	0	0	0	0	0	0		0		0	0	0	0	0	0	0		0		0		78.5085	35.2061	1	2	0	1	1		0	0	0	0	0		0			Chest Pain	0	0	0	0	0	0	0
0	1	1	0	1	0	0	0	1	0		0		0	0	0	0	0	0	0		0		0		87.831	78.6478	3	5	1	0	0		0	0	0	0	0		0		0	Chronic Injury	0	0	0	0	0	0	0
1	1	0	1	1	0	0	0	0	0		0		0	0	0	0	0	0	0		0		0		120.77	34.3018	2	3	1	0	0		0	0	0	0	0		0			Chest Pain	0	0	0	0	0	0	0
1	1	0	0	0	0	0	0	0	0		0		0	0	0	0	0	0	0		0		0		87.1873	79.1797	2	5	0	1	0		0	0	0	0	0		0			Non Cardiac	0	0	0	0	0	0	0
1	1	0	1	0	1	0	0	0	0		0		0	0	0	0	0	0	0		0		0		105.625	79.2028	3	4	1	0	1		0	0	0	0	0		0		0	Chest Pain	0	0	0	0	0	0	0
0	0	1	1	0	0	1	1	1	1	0.559028	0		0	0	0	0	0	0	0		0		0		82.4341	66.8064	3	6	1	0	1	1	1	1	0	0	1	0.559028	1			Chronic Injury	0	0	0	0	0	0	0
0	0	1	1	0	0	0	0	1	0		0		0	0	0	0	0	0	0		0		0			134.899			0	1	0		0	0	0	0	0		0		0	Chest Pain	0	0	0	0	0	0	0
1	1	1	0	0	0	0	1	1	0		0		1	0	0	1	1	0	0		0		0		36.4089	171.563	3	5	1	0	0		0	0	0	1	0		0		1	Chronic Injury	0	0	0	0	0	0	0
0	1	1	0	1	0	0	1	1	0		1		0	0	0	1	0	0	0		0		0		27.6024	162.884	4	7	1	0	0	2	1	0	1	1	1		1		0	Acute Injury	0	0	0	0	0	0	0
0	1	1	0	0	0	0	0	1	0		0		1	0	0	0	0	0	0		0		0		18.1005	131.747	1	4	1	0	0		0	0	0	0	0		0		0	Chronic Injury	1	1	0	0	0	0	0
0	0	0	1	0	0	0	0	0	0		0		0	0	0	0	0	0	0		0		0		68.9717	76.7372	1	2	1	0	0		0	0	0	0	0		0			Chest Pain	0	0	0	0	0	0	0
0	0	0	0	0	0	0	1	0	0		0		1	0	0	0	0	0	0		0		0		98.7846	91.8743	1	4	0	1	0		0	0	0	0	0		0		0	Other Cardiac	0	0	0	0	0	0	0
1	0	0	1	0	0	0	1	1	0		0		0	0	0	0	0	0	0		0		0		118.03	55.9255	1	3	1	0	0		0	0	0	0	0		0			Acute Injury	0	0	0	0	0	0	0
1	1	1	0	0	0	0	1	0	0		0		0	0	0	0	0	0	0		0		0		79.5366	114.925	3	5	1	0	0		0	0	0	0	0		0		0	Chest Pain	0	0	0	0	0	0	0
0	1	0	0	0	0	0	0	0	0		0		0	0	0	0	0	0	0		0		0		24.8884	64.0736	0	3	1	0	1		0	0	0	0	0		0			Non Cardiac	0	0	0	0	0	0	0
1	1	0	0	0	0	0	0	0	0		0		0	0	0	0	0	0	0		0		0		101.205	78.4768	2	5	0	1	0		0	0	0	0	0		0		0	Chronic Injury	0	0	0	0	0	0	0
1	0	0	0	0	0	0	0	0	0		0		0	0	0	0	0	0	0		0		0		109.639	55.3374	1	1	1	0	0		0	0	0	0	0		0			Chest Pain	0	0	0	0	0	0	0
1	0	0	0	0	0	0	0	0	0		0		0	0	0	0	0	0	0		0		0		130.754	31.0136	1	1	0	1	1		0	0	0	0	0		0		0	Chest Pain	0	0	0	0	0	0	0
0	0	1	1	0	0	0	0	0	0		0		0	0	0	0	0	0	0		0		0		73.0144	55.5533	1	3	1	0	0		0	0	0	0	0		0		0	Non Cardiac	0	0	0	0	0	0	0
1	1	0	0	1	0	0	1	0	0		0		1	0	0	1	0	0	0		0		0		86.2689	130.837	4	7	0	1	0		0	0	0	0	0		0		0	Chronic Injury	1	0	0	0	0	0	0
1	1	0	1	1	0	1	1	1	0		0		1	1	0	1	1	0	0		0		0		99.4154	60.6441	2	4	1	0	0		0	0	0	0	0		0		1	Chest Pain	1	0	0	0	0	0	0
0	0	0	0	0	0	0	0	0	0		0		0	0	0	0	0	0	0		0		0		81.9403	44.7059	1	1	0	1	1		0	0	0	0	0		0			Non Cardiac	0	0	0	0	0	0	0
1	0	0	0	0	0	0	0	0	0		0		0	0	0	0	0	0	0		0		0		126.64	52.7407	1	3	1	0	0		0	0	0	0	0		0		0	Chest Pain	0	0	0	0	0	0	0
0	0	0	1	0	0	0	0	0	0		0		0	0	0	0	0	0	0		0		0		66.8606	64.8844	1	2	0	1	0		0	0	0	0	0		0		0	Chest Pain	0	0	0	0	0	0	0
1	0	0	0	0	0	0	0	0	0		0		0	0	0	0	0	0	0		0		0		124.644	38.4601	2	0	0	1	0		0	0	0	0	0		0		0	Chest Pain	0	0	0	0	0	0	0
1	1	1	1	0	0	0	1	1	0		0		1	0	0	0	0	0	0		0		0		61.6313	110.582	3	5	1	0	0		0	0	0	0	0		0		0	Chest Pain	0	0	0	0	0	0	0
0	1	1	1	1	0	1	0	1	0		0		0	0	0	0	0	0	0		0		0		34.2978	133.085	5	7	1	0	0	1	1	0	0	0	0		0			T1MI	0	0	0	0	0	0	0
1	0	1	1	0	0	0	0	0	0		0		0	0	0	0	0	0	0		0		0		120.696	55.3624	2	3	1	0	1		0	0	0	0	0		0		0	Non Cardiac	0	0	0	0	0	0	0
1	0	0	0	0	0	0	0	0	0		0		0	0	0	0	0	0	0		0		0		119.271	49.5634	1	2	1	0	1		0	0	0	0	0		0		0	Chest Pain	0	0	0	0	0	0	0
1	1	1	1	0	0	0	0	1	0		0		1	0	0	0	0	0	0		0		0		110.052	93.889	3	6	1	0	0	1	1	0	0	0	0		0		0	Acute Injury	0	0	0	0	0	0	0
0	1	0	0	0	0	0	0	0	0		0		0	0	0	0	0	0	0		0		0		83.174	68.1506	1	2	0	1	0		0	0	0	0	0		0			Non Cardiac	0	0	0	0	0	0	0
0	0	1	0	0	0	0	0	0	0		0		0	0	0	0	0	0	0		0		0		85.7032	55.3176	1	4	0	1	0		0	0	0	0	0		0			Chest Pain	0	0	0	0	0	0	0
1	0	0	1	0	0	0	0	0	0		0		0	0	0	0	0	0	0		0		0		111.874	55.6398	1	2	1	0	0		0	0	0	0	0		0		0	Chest Pain	0	0	0	0	0	0	0
1	0	1	0	0	0	0	0	0	0		0		0	0	0	0	0	0	0		0		0		107.911	63.4131	1	2	1	0	0		0	0	0	0	0		0			Chest Pain	0	0	0	0	0	0	0
0	1	1	0	0	0	0	1	1	0		0		0	1	0	0	0	0	1	177.328	1	177.328	0		28.8561	158.844	6	7	1	0	0		1	1	0	0	0		1	177.328	1	Chronic Injury	1	0	1	0	0	0	0
1	0	0	0	0	0	0	0	0	0		0		0	0	0	0	0	0	0		0		0		113.91	35.6102	1	0	1	0	0		0	0	0	0	0		0		0	Chest Pain	0	0	0	0	0	0	0
1	1	1	0	0	0	0	0	1	0		0		0	1	0	0	0	1	0		0		0		45.3061	137.451	3	7	1	0	0		0	0	0	1	0		0		1	Acute Injury	0	0	0	0	0	0	0
1	0	0	0	0	0	0	0	0	0		0		0	0	0	0	0	0	0		0		0		120.716	37.1036	1	1	1	0	0		0	0	0	0	0		0		0	Chest Pain	0	0	0	0	0	0	0
1	1	1	0	0	0	0	1	1	0		0		0	0	0	0	0	0	0		0		0		72.3693		3	4	1	0	0		0	0	0	1	0		0		0	Chronic Injury	1	0	0	0	0	0	0
0	0	0	1	0	0	0	0	0	0		0		0	0	0	0	0	0	0		0		0		99.4253	39.1158	1	1	0	1	0		0	0	0	0	0		0			Non Cardiac	0	0	0	0	0	0	0
0	1	1	0	0	0	0	0	0	0		0		0	0	0	0	0	0	0		0		0		45.4034	103.387	2	5	1	0	0		0	0	0	1	0		0			Chronic Injury	0	0	0	0	0	0	0
1	1	1	0	0	0	1	1	1	0		0		1	1	0	0	1	0	0		0		0		106.056	115.824	3	5	1	0	0		0	0	0	1	0		0		1	Non Cardiac	1	0	0	0	0	0	1
0	0	0	0	0	0	0	1	0	0		0		0	0	0	1	0	0	0		0		0		84.8101	52.5444	2	3	0	1	1		0	0	0	0	0		0		0	Acute Injury	0	0	0	0	0	0	0
0	1	1	1	0	0	0	0	1	0		0		0	0	0	0	0	0	0		0		0		83.3638	98.3748	4	5	1	0	0		0	0	0	1	0		0		0	Chest Pain	0	0	0	0	0	0	0
0	1	1	1	0	0	1	0	1	0		0		0	0	0	0	1	0	0		0		0		57.3682	85.0591	2	4	1	0	0	3	1	0	0	0	0		0		1	Non Cardiac	0	0	0	0	0	0	0
0	0	0	0	0	0	0	0	0	0		0		0	0	0	0	0	0	0		0		0		87.0683	37.5511	1	1	0	1	0		0	0	0	0	0		0			Chest Pain	0	0	0	0	0	0	0
0	0	0	1	0	0	0	1	0	0		0		0	0	0	1	0	0	0		0		0		107.238	63.5012	0	2	1	0	0		0	0	0	1	0		0		0	Chronic Injury	0	0	0	0	0	0	0
1	0	0	0	0	0	0	0	0	0		0		0	0	0	0	0	0	0		0		0		125.788	33.0923	1	1	0	1	0		0	0	0	0	0		0		0	Non Cardiac	0	0	0	0	0	0	0
0	0	0	1	0	0	0	0	0	0		0		0	0	0	0	0	0	0		0		0		89.353	34.3552	1	1	1	0	0		0	0	0	0	0		0			Chest Pain	0	0	0	0	0	0	0
0	1	1	0	0	0	0	1	1	0		0		0	0	0	0	0	0	0		0		0		31.8142	142.479	3	6	1	0	0		0	0	0	1	0		0		0	Chronic Injury	1	0	0	0	0	0	0
1	1	1	1	1	0	0	0	1	0		0		0	1	0	0	1	1	0		0		0		95.8572	82.3571	3	4	0	1	0		0	0	0	0	0		0		1	Non Cardiac	0	0	0	0	0	0	0
0	1	1	0	0	0	0	1	0	0		0		0	0	0	0	0	0	0		0		0		69.1383	103.656	2	4	0	1	0		0	0	0	1	0		0		0	Non Cardiac	1	0	0	0	0	0	0
0	0	0	1	1	0	0	0	0	0		0		0	0	0	0	0	0	0		0		0		74.5574	78.527	2	3	0	1	0		0	0	0	0	0		0			Non Cardiac	0	0	0	0	0	0	0
0	1	1	0	0	0	0	1	1	0		0		0	0	0	0	0	0	0		0		0		22.7224	124.853	4	7	1	0	0		0	0	0	0	0		0		0	Chronic Injury	0	0	0	0	0	0	0
0	0	0	0	0	0	0	1	0	0		0		0	0	0	0	0	0	0		0		0		80.938	37.238	1	1	1	0	0		0	0	0	0	0		0		0	Chest Pain	0	0	0	0	0	0	0
0	1	1	0	0	0	0	1	1	0		0		0	0	0	0	0	0	1	110.217	0		0		67.5016	123.417	2	5	0	1	0		1	0	0	1	0		0		0	Other Cardiac	0	1	0	0	0	0	0
0	1	1	0	0	0	1	1	1	0		0		0	1	0	0	1	0	0		0		0		57.5125	110.506	4	6	0	1	0		0	0	0	0	0		0		1	Chronic Injury	1	0	0	0	0	0	0
1	1	0	1	0	0	0	0	0	0		0		0	0	0	0	0	0	0		0		0		105.192	47.6127	1	3	1	0	0		0	0	0	0	0		0		0	Chest Pain	0	0	0	0	0	0	0
0	1	1	0	1	0	0	0	1	0		0		0	0	0	0	0	0	0		0		0		95.2604	53.7829	2	4	1	0	0		0	0	0	0	0		0			Chest Pain	0	0	0	0	0	0	0
1	0	1	1	0	0	0	0	0	0		0		0	0	0	0	0	0	0		0		0		112.017	64.9032	1	3	1	0	0		0	0	0	0	0		0			Chest Pain	0	0	0	0	0	0	0
0	1	0	1	0	0	0	0	0	0		0		0	0	0	0	0	0	0		0		0		69.4825	61.458	2	2	0	1	0		0	0	0	0	0		0			Chest Pain	0	0	0	0	0	0	0
1	0	0	0	1	0	0	0	0	0		0		0	0	0	0	0	0	0		0		0		102.601	95.4406	2	5	0	1	0		0	0	0	0	0		0		0	Chest Pain	0	0	0	0	0	0	0
1	1	1	1	1	0	0	0	1	0		0		0	0	0	0	0	0	0		0		0		81.6051	129.546	4	6	1	0	0		0	0	0	0	0		0		0	Chronic Injury	0	0	0	0	0	0	0
0	1	1	0	0	0	1	1	1	0		0		0	1	0	0	1	0	0		0		0		73.2337	67.0832	4	3	1	0	0		0	0	0	0	0		0		1	Chest Pain	0	0	0	0	0	0	0
0	0	1	1	1	0	0	0	0	0		0		0	0	0	0	0	0	0		0		0		65.8395	61.3189	2	4	0	1	0		0	0	0	0	0		0		0	Chest Pain	0	0	0	0	0	0	0
0	1	1	1	1	0	1	0	1	0		0		0	0	0	0	0	0	0		0		0		76.8474	116.157	5	8	0	1	0		0	0	0	0	0		0		0	T1MI	0	0	0	0	0	0	0
0	1	1	0	0	0	1	0	1	0		0		0	0	0	1	0	0	0		0		0		52.1637	111.036	1	5	1	0	0		0	0	0	0	0		0		0	Chronic Injury	0	0	0	0	0	0	0
1	1	1	0	1	0	0	0	1	0		0		0	0	0	1	0	0	0		0		0		30.7906	137.666	3	5	1	0	0		0	0	0	0	0		0		0	Chronic Injury	0	0	0	0	0	0	0
0	1	0	1	0	0	0	0	0	0		0		0	0	0	0	0	0	0		0		0		90.1199	134.085	2	4	1	0	0		0	0	0	1	0		0			Non Cardiac	0	0	0	0	0	0	0
0	0	0	0	0	0	0	1	0	0		0		0	0	0	0	0	0	0		0		0		87.2865	99.0938	1	4	1	0	0		0	0	0	1	0		0		0	Non Cardiac	0	0	0	0	0	0	0
0	0	0	0	0	0	0	0	0	0		0		0	0	0	0	0	0	0		0		0		94.5017	46.0935	1	1	0	1	1		0	0	0	0	0		0			Non Cardiac	0	0	0	0	0	0	0
0	1	1	1	1	0	1	0	0	0		0		1	0	0	0	0	0	0		0		0		69.9875	122.426	4	6	1	0	0		0	0	0	0	0		0		0	Acute Injury	0	0	0	0	0	0	0
1	1	0	1	0	0	0	0	0	0		0		0	0	0	0	0	0	0		0		0		110.602	37.6982	1	3	1	0	0		0	0	0	0	0		0		0	Chest Pain	0	0	0	0	0	0	0
1	1	0	1	0	0	0	1	0	0		0		1	0	0	1	0	0	0		0		0		53.8664	128.152	2	6	1	0	0		0	0	0	1	0		0		0	Chronic Injury	1	0	0	0	0	0	0
0	1	1	0	0	0	0	0	0	0		0		0	0	0	0	0	0	0		0		0		39.4979	68.5263	2	4	1	0	0		0	0	0	0	0		0			Other Cardiac	0	0	0	0	0	0	0
0	1	0	1	1	0	0	1	0	0		0		1	0	0	0	0	0	0		0		0		81.2577	112.447	3	5	1	0	0		0	0	0	0	0		0		0	Other Cardiac	0	0	0	0	0	0	0
1	0	0	1	0	0	0	0	0	0		0		0	0	0	0	0	0	0		0		0			100.43	1	2	0	1	0		0	0	0	0	0		0		0	Chest Pain	0	0	0	0	0	0	0
0	1	0	0	0	0	0	0	0	0		0		0	0	0	0	0	0	0		0		0		18.3487	75.4038	1	3	0	1	0		0	0	0	0	0		0		0	Chronic Injury	0	0	0	0	0	0	0
0	0	0	0	0	0	0	0	0	0		0		0	0	0	0	0	0	0		0		0		74.6748	39.228	1	0	0	1	0		0	0	0	0	0		0		0	Chest Pain	0	0	0	0	0	0	0
0	0	0	1	0	0	0	0	0	0		0		0	0	0	0	0	0	0		0		0		75.1691	54.836	2	1	1	0	0		0	0	0	0	0		0			Chest Pain	0	0	0	0	0	0	0
0	1	1	1	0	0	0	0	1	0		0		0	0	1	0	0	0	0		0		0		84.6502	102.962	4	4	1	0	0		0	0	0	0	0		0		0	Non Cardiac	0	0	0	0	0	0	0
1	1	1	0	1	0	0	0	0	0		0		1	0	0	0	0	0	0		0		0		95.9963	101.358	3	5	1	0	0		0	0	0	0	0		0		0	Chronic Injury	0	0	0	0	0	0	0
0	1	0	1	0	0	0	1	1	0		0		0	0	0	1	0	0	1	76.8027	0		0		99.4264	82.4187	3	4	1	0	0		1	0	0	0	0		0		0	Other Cardiac	0	0	0	0	0	0	0
0	1	1	0	0	0	0	0	0	0		0		0	0	0	0	0	0	0		0		0		82.1656	83.5164	2	4	0	1	1		0	0	0	0	0		0		0	Chest Pain	0	0	0	0	0	0	0
1	1	1	0	1	0	0	0	0	0		0		0	0	0	0	0	0	0		0		0		39.62	114.82	3	6	0	1	0		0	0	0	0	0		0		0	Chronic Injury	0	0	0	0	0	0	0
0	0	1	0	0	0	0	0	0	0		0		0	0	0	0	0	0	0		0		0		98.8113	35.8761	1	2	1	0	0		0	0	0	0	0		0			Chest Pain	0	0	0	0	0	0	0
1	0	1	1	1	0	0	0	0	0		0		0	0	0	0	0	0	0		0		0		98.6759	88.0689	3	5	0	1	0		0	0	0	0	0		0		0	Acute Injury	0	0	0	0	0	0	0
0	0	1	1	0	0	0	0	0	0		0		0	0	0	0	0	0	0		0		0		63.1714	54.6817	2	4	1	0	1		0	0	0	0	0		0		0	Chest Pain	0	0	0	0	0	0	0
1	0	0	0	0	0	0	0	0	0		0		0	0	0	0	0	0	0		0		0		131.897	36.8412	1	1	0	1	0		0	0	0	0	0		0			Chest Pain	0	0	0	0	0	0	0
1	1	1	0	0	0	0	1	1	0		0		1	1	0	0	0	0	0		0		0		83.9903	129.674	3	5	1	0	0		0	0	0	0	0		0		1	Chest Pain	0	0	0	0	0	0	0
1	0	0	1	0	0	0	0	0	0		0		0	0	0	0	0	0	0		0		0		121.007	58.5002	1	3	1	0	1		0	0	0	0	0		0			Chest Pain	0	0	0	0	0	0	0
0	1	1	0	1	0	0	1	1	0		0		1	0	0	0	0	0	0		0		0		38.1481	128.108	3	7	1	0	0		0	0	0	0	0		0		0	Acute Injury	0	0	0	0	0	0	0
0	1	1	0	0	0	0	0	1	0		0		0	0	0	0	0	0	0		0		0		68.0926	74.1068	2	4	1	0	1		0	0	0	0	0		0		0	Chest Pain	0	0	0	0	0	0	0
1	0	1	0	0	0	0	0	1	0		0		0	0	0	0	0	0	0		0		0		98.1091	62.749	1	3	1	0	0		0	0	0	0	0		0		0	Non Cardiac	0	0	0	0	0	0	0
0	1	1	1	0	0	0	0	0	0		0		0	0	0	0	0	0	0		0		0					4	0	1	1		0	0	0	0	0		0		0	Non Cardiac	0	0	0	0	0	0	0
0	1	1	0	1	0	0	1	1	0		0		1	1	0	0	1	0	0		0		0		68.1376	79.5808	4	5	1	0	0		0	0	0	0	0		0		1	Chest Pain	0	0	0	0	0	0	0
1	0	0	0	0	0	0	0	0	0		0		0	0	0	0	0	0	0		0		0		103.723	76.1152	1	3	0	1	1		0	0	0	0	0		0		0	Chest Pain	0	0	0	0	0	0	0
1	0	0	1	0	0	0	0	0	0		0		0	0	0	0	0	0	0		0		0		108.369	45.0354	2	1	0	1	0		0	0	0	0	0		0		0	Chest Pain	0	0	0	0	0	0	0
1	0	0	1	0	0	0	0	0	0		0		0	0	0	0	0	0	0		0		0		114.326	53.5152	1	1	0	1	0		0	0	0	0	0		0			Chest Pain	0	0	0	0	0	0	0
1	0	1	1	0	0	0	0	1	0		0		0	0	0	0	0	0	0		0		0		87.1248	85.5005	3	4	0	1	0		0	0	0	0	0		0		0	Non Cardiac	0	0	0	0	0	0	0
1	0	1	1	0	0	0	0	0	0		0		0	0	0	0	0	0	0		0		0		121.874	41.655	1	2	1	0	0		0	0	0	0	0		0		0	Chest Pain	0	0	0	0	0	0	0
0	0	0	1	0	0	0	0	0	0		0		0	0	0	0	0	0	0		0		0		77.1818	33.7764	1	2	1	0	1		0	0	0	0	0		0		0	Chest Pain	0	0	0	0	0	0	0
0	1	1	1	0	0	0	0	1	0		0		0	0	0	0	0	0	0		0		0		55.935	101.603	4	6	1	0	0		0	0	0	0	0		0			Chronic Injury	0	0	0	0	0	0	0
0	0	1	0	0	0	0	0	0	0		0		0	0	0	0	0	0	0		0		0		79.0432	44.9588	1	3	0	1	1		0	0	0	0	0		0		0	Chest Pain	0	0	0	0	0	0	0
0	1	0	0	0	0	0	0	0	0		0		0	0	0	0	0	0	0		0		0		43.2361	163.73	3	5	1	0	0		0	0	0	0	0		0			Chronic Injury	0	0	0	0	0	0	0
0	0	0	1	0	0	0	0	0	0		0		0	0	0	0	0	0	0		0		0		99.3652	54.7659	1	2	1	0	1		0	0	0	0	0		0		0	Chest Pain	0	0	0	0	0	0	0
1	0	1	0	0	0	0	0	0	0		0		0	0	0	0	0	0	0		0		0		85.829	115.244	2	3	1	0	0		0	0	0	0	0		0		0	Non Cardiac	0	0	0	0	0	0	0
0	1	1	0	1	0	0	1	0	0		0		1	1	0	1	0	0	0		0		0		21.8626	124.064	4	7	1	0	0		0	0	0	0	0		0		1	Acute Injury	1	1	0	0	0	0	0
0	1	1	1	1	0	1	0	1	0		0		0	0	0	0	0	0	0		0		0		75.7711	149.146	6	6	1	0	1		0	0	0	1	0		0		0	Chronic Injury	0	0	0	0	0	0	0
0	0	1	1	0	0	0	0	0	0		0		0	0	0	0	0	0	0		0		0		79.3923	68.6324	2	3	0	1	0		0	0	0	0	0		0			Non Cardiac	0	0	0	0	0	0	0
1	0	1	0	0	0	0	1	1	0		0		0	0	0	1	0	0	0		0		0		52.906	146.375	4	5	1	0	0		0	0	0	0	0		0		0	Chronic Injury	0	0	0	0	0	0	0
1	1	1	0	0	0	0	0	1	0		0		0	0	0	0	0	0	0		0		0		64.6859	127.707	3	5	1	0	0		0	0	0	0	0		0			Chronic Injury	0	0	0	0	0	0	0
0	1	1	0	0	0	0	0	1	0		0		0	0	0	0	0	0	0		0		0		50.144	72.3325	1	3	1	0	0		0	0	0	0	0		0			Non Cardiac	0	0	0	0	0	0	0
1	1	1	1	0	0	0	1	1	0		0		0	0	0	0	1	0	0		0		0		73.9667	115.441	3	6	1	0	0		0	0	0	1	0		0		1	Chronic Injury	0	0	0	0	0	0	0
0	1	1	0	1	0	0	0	1	0		0		0	0	0	1	0	0	0		0		0		25.2899	160.881	6	7	1	0	0		0	0	0	0	0		0		0	Chronic Injury	1	0	0	0	0	0	0
0	0	0	0	0	0	0	0	0	0		0		0	0	0	0	0	0	0		0		0		103.336		1	0	0	1	0		0	0	0	0	0		0			Chest Pain	0	0	0	0	0	0	0
0	0	0	1	0	0	0	0	0	0		0		0	0	0	0	0	0	0		0		0		100.406	38.7855	1	1	0	1	0		0	0	0	0	0		0		0	Non Cardiac	0	0	0	0	0	0	0
0	1	1	0	1	0	1	1	1	0		0		1	1	0	1	1	0	0		0		0		26.4559	142.988	4	5	1	0	0		0	0	0	1	0		0		1	Chronic Injury	0	0	0	0	0	0	0
1	1	0	0	0	0	0	0	0	0		0		0	0	0	0	0	0	0		0		0		80.9606		3	7	1	0	0	1	1	0	0	1	0		0		0	T1MI	0	0	0	0	0	0	0
0	1	1	0	0	0	0	1	1	0		0		0	0	0	0	0	0	0		0		0		63.7653	131.807	4	6	0	1	0		0	0	0	1	0		0		0	Chronic Injury	0	0	0	0	0	0	0
0	1	1	0	1	0	0	0	1	0		0		0	0	0	0	0	0	0		0		0		65.2922	134.596	3	6	0	1	0		0	0	0	1	0		0		0	Chronic Injury	1	0	0	0	0	0	0
1	1	1	0	1	0	0	1	0	0		0		0	0	0	0	0	0	0		0		0		106.449	48.9438	2	3	1	0	0		0	0	0	0	0		0		0	Chest Pain	0	0	0	0	0	0	0
0	0	0	0	0	0	0	1	0	0		0		0	0	0	0	0	0	0		0		0		74.2667	119.568	3	3	0	1	0		0	0	0	0	0		0			Non Cardiac	0	0	0	0	0	0	0
0	1	1	0	0	0	0	1	1	0		0		1	0	0	0	0	1	0		0		0		86.227	100.284	4	6	0	1	0		0	0	0	0	0		0		1	Chronic Injury	1	0	0	0	0	0	0
0	1	1	1	1	0	0	0	1	0		0		0	0	0	0	0	0	0		0		0		77.0435	57.4957	3	4	0	1	0		0	0	0	0	0		0		0	Chronic Injury	1	0	0	0	0	0	0
0	1	0	0	0	0	0	0	0	0		0		0	0	0	0	0	0	0		0		0		76.2193	65.0448	1	2	1	0	0		0	0	0	0	0		0			Chest Pain	0	0	0	0	0	0	0
1	0	0	0	0	0	0	1	0	0		0		1	0	0	0	0	0	0		0		0		96.3815	124.824	2	7	1	0	0		0	0	0	0	0		0		0	Chronic Injury	0	0	0	0	0	0	0
0	1	1	0	1	0	0	1	1	0		0		0	0	0	0	0	0	0		0		0		18.5336	94.2432	2	6	1	0	1		1	0	0	1	0		0		0	Chronic Injury	0	0	0	0	0	0	0
0	0	1	0	0	0	0	0	1	0		0		0	0	0	0	0	0	0		0		0		89.6535	35.971	1	1	1	0	0		0	0	0	0	0		0		0	Chest Pain	0	0	0	0	0	0	0
0	1	1	0	0	0	0	0	0	0		0		0	0	0	0	0	0	0		0		0		84.8498	42.0071	2	2	1	0	0		0	0	0	0	0		0		0	Chest Pain	0	0	0	0	0	0	0
1	1	1	1	0	0	1	1	1	0		0		1	0	0	0	0	0	0		0		0		32.6962	129.983	5	6	1	0	0		0	0	0	0	0		0		0	Chronic Injury	1	0	0	0	0	0	0
1	1	0	0	0	0	0	1	0	0		0		1	0	0	0	0	0	0		0		0		95.2185	121.431	3	4	0	1	0		0	0	0	0	0		0		0	Other Cardiac	0	0	0	0	0	0	0
0	0	0	0	0	0	0	0	0	0		0		0	0	0	0	0	0	0		0		0		74.9787	106.303	1	1	1	0	1		0	0	0	1	0		0		0	Chest Pain	0	0	0	0	0	0	0
0	0	0	0	0	0	0	0	0	0		0		0	0	0	0	0	0	0		0		0		60.2394	32.1862	1	0	1	0	0		0	0	0	0	0		0		0	Chest Pain	0	0	0	0	0	0	0
1	0	0	1	0	0	0	0	0	0		0		0	0	0	0	0	0	0		0		0		101.715	46.6971	1	2	0	1	0		0	0	0	0	0		0			Chest Pain	0	0	0	0	0	0	0
0	0	0	0	0	0	0	0	0	0		0		0	0	0	0	0	0	0		0		0		79.8764	64.0421	1	2	1	0	1		0	0	0	0	0		0		0	Chest Pain	0	0	0	0	0	0	0
0	1	0	0	0	0	0	0	0	0		0		0	0	0	0	0	0	0		0		0		86.9276	79.6877	2	4	1	0	1		0	0	0	0	0		0		0	Chest Pain	0	0	0	0	0	0	0
0	1	1	0	0	0	1	0	0	1		0		0	0	0	0	0	0	0		0		0		63.0967	107.823	3	5	1	0	0	3	1	1	0	0	1		1			Other Cardiac	0	0	0	0	0	0	0
0	1	1	0	0	0	1	0	1	0		0		1	0	0	0	0	1	0		0		0		63.0247	133.06	4	6	1	0	0		0	0	0	1	0		0		1	Chronic Injury	0	0	0	0	0	0	0
0	0	1	0	0	0	0	0	0	0		0		0	0	0	0	0	0	0		0		0		83.2884	58.3246	1	4	1	0	0		0	0	0	0	0		0		0	Chest Pain	0	0	0	0	0	0	0
0	1	1	1	0	0	0	1	1	0		0		0	0	0	0	0	0	0		0		0		69.945	40.6279	2	6	1	0	0		0	0	0	0	0		0		0	Chest Pain	0	0	0	0	0	0	0
1	1	1	0	1	0	0	1	1	0		0		0	0	0	0	0	0	0		0		0		95.0061	97.9354	3	5	1	0	0		0	0	0	0	0		0		0	Chest Pain	0	0	0	0	0	0	0
0	0	0	1	0	0	0	0	0	0		0		0	0	0	0	0	0	0		0		0		60.551	52.5715	1	2	1	0	1		0	0	0	0	0		0			Chest Pain	0	0	0	0	0	0	0
0	1	1	1	0	0	1	1	1	0		0		0	1	0	0	1	0	0		0		0		89.7054	87.3498	4	4	1	0	1		0	0	0	1	0		0		1	Non Cardiac	0	0	0	0	0	0	0
0	1	1	0	1	0	0	1	1	0		0		0	0	0	1	0	1	0		0		0		52.6185	125.256	5	6	1	0	0		0	0	0	0	0		0		1	Chronic Injury	0	0	0	0	0	0	0
0	0	0	0	0	0	0	0	0	0		0		0	0	0	0	0	0	0		0		0		55.8779	116.571	2	3	1	0	0		0	0	0	0	0		0		0	Acute Injury	0	0	0	0	0	0	0
1	0	0	0	0	0	0	0	0	0		0		0	0	0	0	0	0	0		0		0		111.619	41.9143	1	1	0	1	0		0	0	0	0	0		0		0	Chest Pain	0	0	0	0	0	0	0
1	0	0	1	0	0	0	0	0	0		0		0	0	0	0	0	0	0		0		0		111.914	56.1049	1	3	1	0	1		0	0	0	0	0		0		0	Chest Pain	0	0	0	0	0	0	0
0	0	0	0	0	0	0	0	0	0		0		0	0	0	0	0	0	0		0		0		69.3864	63.8128	0	2	0	1	0		0	0	0	0	0		0			Other Cardiac	0	0	0	0	0	0	0
0	1	1	1	0	0	0	1	1	0		0		0	0	0	0	0	0	0		0		0		49.4509	99.2872	5	5	0	1	0		0	0	0	0	0		0		0	Non Cardiac	0	0	0	0	0	0	0
1	0	0	0	0	1	0	0	0	0		0		0	0	0	0	0	0	0		0		0		116.607	65.7507	1	3	0	1	0		0	0	0	1	0		0		0	Non Cardiac	0	0	0	0	0	0	0
1	0	1	0	0	0	0	0	0	0		0		0	0	0	0	0	0	0		0		0		112.516	74.6451	1	4	1	0	0		0	0	0	0	0		0			Chest Pain	0	0	0	0	0	0	0
0	1	0	0	0	0	0	0	0	0		0		0	0	0	0	0	0	0		0		0		74.2505	27.9211	1	2	0	1	0		0	0	0	0	0		0		0	Chest Pain	0	0	0	0	0	0	0
1	1	1	0	0	0	1	0	1	0		0		0	1	0	0	1	0	0		0		0		91.2649	100.702	3	6	1	0	0		0	0	0	0	0		0		1	Chronic Injury	1	0	0	0	0	0	0
0	1	0	0	0	0	0	0	0	0		0		0	1	0	0	0	0	0		0		0		41.8942	113.7	2	5	1	0	1		0	0	0	1	0		0		1	Chronic Injury	1	0	0	0	0	0	0
1	1	1	0	0	0	0	0	0	0		0		0	0	0	0	0	0	0		0		0		101.136	61.94	2	4	1	0	1		0	0	0	0	0		0		0	Chest Pain	0	0	0	0	0	0	0
0	1	1	0	1	0	1	1	1	0		0		0	1	0	1	1	0	1	28.2949	0		0		34.0089	120.792	5	5	1	0	0		1	0	0	1	0		0		1	Chronic Injury	1	0	0	1	0	0	0
1	1	0	0	1	1	0	1	0	0		0		0	0	0	1	0	0	0		0		0		70.6725	91.0056	3	6	0	1	0		0	0	0	0	0		0		0	Chronic Injury	1	0	0	0	0	0	0
1	0	0	1	0	0	0	0	0	0		0		0	0	0	0	0	0	0		0		0		104.739	63.8166	1	3	1	0	0		0	0	0	0	0		0		0	Chest Pain	0	0	0	0	0	0	0
0	0	0	0	0	0	0	0	0	0		0		0	0	0	0	0	0	0		0		0		82.789	42.4588	1	1	1	0	1		0	0	0	0	0		0			Chest Pain	0	0	0	0	0	0	0
1	1	1	1	1	0	1	0	1	0		0		0	1	0	1	0	0	0		0		0		86.4445		3	4	1	0	0		0	0	0	0	0		0		1	Non Cardiac	0	0	0	0	0	0	0
1	1	1	0	1	0	1	0	1	0		0		0	0	0	0	0	0	0		0		0		90.6823	92.9265	3	5	1	0	0		0	0	0	0	0		0			Chest Pain	0	0	0	0	0	0	0
0	0	0	0	0	0	0	0	0	0		0		0	0	0	0	0	0	0		0		0		84.6111	58.8802	1	1	0	1	0		0	0	0	1	0		0			Non Cardiac	0	0	0	0	0	0	0
0	0	0	0	0	0	0	0	0	0		0		0	0	0	0	0	0	0		0		0		57.8415	48.7392	1	1	0	1	0		0	0	0	0	0		0		0	Non Cardiac	0	0	0	0	0	0	0
0	0	0	1	0	0	0	0	0	0		0		0	0	0	0	0	0	0		0		0		80.1732	43.8324	1	3	0	1	1		0	0	0	0	0		0		0	Chest Pain	0	0	0	0	0	0	0
0	0	0	0	1	0	0	0	0	0		0		0	0	1	0	0	0	0		0		0		35.6556	174.092	3	6	1	0	0		0	0	0	1	0		0		0	Acute Injury	0	0	0	0	0	0	0
1	0	1	1	0	0	0	0	0	0		0		0	0	0	0	0	0	0		0		0		109.638	69.8307	2	3	0	1	0		0	0	0	0	0		0		0	Non Cardiac	0	0	0	0	0	0	0
1	1	0	1	0	0	0	0	0	0		0		0	0	0	0	0	0	0		0		0		92.7366	69.0203	1	3	1	0	0		0	0	0	0	0		0		0	Chest Pain	0	0	0	0	0	0	0
0	0	0	0	0	0	0	0	0	0		0		0	0	0	0	0	0	0		0		0		118.287	47.501	2	1	0	1	1		0	0	0	0	0		0		0	Non Cardiac	0	0	0	0	0	0	0
0	1	0	1	1	0	0	0	0	0		0		0	0	0	0	0	0	0		0		0		115.77	15.648	3	2	1	0	0		0	0	0	0	0		0			Chest Pain	0	0	0	0	0	0	0
1	0	0	1	0	0	0	0	0	0		0		0	0	0	0	0	0	0		0		0		99.7419	66.2545	2	2	0	1	0		0	0	0	0	0		0		0	Non Cardiac	0	0	0	0	0	0	0
1	1	1	1	0	0	1	1	1	0		0		0	0	0	0	0	0	0		0		0		64.3148	123.606	3	5	1	0	0		0	0	0	0	0		0		0	Non Cardiac	0	0	0	0	0	0	0
1	1	1	0	0	0	0	0	1	0		0		1	0	0	1	1	0	0		0		0		78.0665	137.705	2	4	1	0	0		0	0	0	0	0		0		1	Chest Pain	1	0	0	0	0	0	0
0	1	0	1	0	0	0	1	1	0		0		0	0	0	0	0	0	0		0		0		67.5222	80.926	1	3	1	0	0		0	0	0	1	0		0		0	Non Cardiac	0	0	0	0	0	0	0
1	1	1	1	1	1	0	1	1	0		0		0	0	0	0	0	1	0		0		0			119.59	4	4	0	1	0		0	0	0	0	0		0		1	Non Cardiac	1	0	0	0	0	0	0
0	1	1	1	1	0	1	0	1	0		0		0	1	0	0	1	0	1	345.311	0		0		68.5579	71.4077	4	3	1	0	0		1	0	0	0	0		0		1	Chest Pain	0	0	0	0	0	0	1
0	0	0	1	0	0	0	0	0	0		0		0	0	0	0	0	0	0		0		0		62.3379	94.767	2	2	0	1	0		0	0	0	0	0		0			Other Cardiac	0	0	0	0	0	0	0
0	1	0	0	0	0	0	1	0	0		0		1	0	0	0	0	0	0		0		0		65.2712	94.5153	2	6	0	1	0		0	0	0	0	0		0		0	Chronic Injury	0	0	0	0	0	0	0
1	0	1	1	0	0	0	0	0	0		0		0	0	0	0	0	0	0		0		0		119.631	35.7615	1	1	0	1	0		0	0	0	0	0		0		0	Chest Pain	0	0	0	0	0	0	0
0	1	0	0	0	0	0	0	0	0		0		0	0	0	0	0	0	0		0		0		60.5178	74.471	1	2	1	0	0		0	0	0	0	0		0		0	Other Cardiac	0	0	0	0	0	0	0
0	1	1	0	1	0	0	0	1	0		0		0	0	0	0	0	0	0		0		0		27.6913	112.132	5	6	0	1	0		0	0	0	0	0		0		0	Chronic Injury	0	0	0	0	0	0	0
0	0	0	0	0	0	0	0	0	0		0		0	0	0	0	0	0	0		0		0		74.155	40.0812	1	1	1	0	0		0	0	0	0	0		0		0	Chest Pain	0	0	0	0	0	0	0
0	1	1	1	0	0	1	1	1	0		0		0	1	0	0	0	0	0		0		0		45.561	96.2476	3	5	1	0	0		0	0	0	0	0		0		1	Other Cardiac	0	0	0	0	0	0	0
0	0	0	1	0	0	0	0	0	0		0		0	0	0	0	0	0	0		0		0		81.1121	61.7069	1	2	1	0	1		0	0	0	0	0		0			Chest Pain	0	0	0	0	0	0	0
1	0	0	1	0	0	0	0	0	0		0		0	0	0	0	0	0	0		0		0		133.645	63.6217	2	2	1	0	0		0	0	0	0	0		0			Non Cardiac	0	0	0	0	0	0	0
1	1	1	0	0	0	0	0	0	0		0		0	0	0	0	0	0	0		0		0		115.012	26.6299	1	2	1	0	0		0	0	0	0	0		0		0	Chest Pain	0	0	0	0	0	0	0
0	1	1	1	0	0	0	0	1	0		0		0	0	0	0	0	1	1	265.043	0		0		43.5194	120.883	4	6	0	1	0		1	0	0	0	0		0		1	Chronic Injury	0	1	0	0	0	0	0
0	0	1	1	0	0	0	0	1	0		0		0	1	1	1	0	0	0		0		0		62.1319	78.0219	1	3	1	0	0		0	0	0	0	0		0		1	Chest Pain	0	0	0	0	0	0	0
0	0	0	1	0	0	1	1	1	0		0		0	0	0	0	0	0	0		0		0		47.8427	159.693	3	4	1	0	0	1	1	1	0	1	0		1			T1MI	0	0	0	0	0	0	0
0	1	1	1	0	0	0	0	1	0		0		0	0	0	0	0	0	0		0		0		84.1077	42.5162	2	4	1	0	0	1	1	0	0	0	0		0			Non Cardiac	0	0	0	0	0	0	0
0	1	0	0	0	0	0	0	0	0		0		0	0	0	0	0	0	0		0		0		91.6757	64.9049	1	2	1	0	0		0	0	0	0	0		0		0	Chest Pain	1	0	0	0	0	0	0
1	0	0	0	0	0	0	0	0	0		0		0	0	0	0	0	0	0		0		0		109.633	58.9522	1	2	0	1	0		0	0	0	0	0		0			Chest Pain	0	0	0	0	0	0	0
1	0	0	1	0	0	1	1	1	0		0		0	0	0	0	0	0	0		0		0		100.246		3	5	1	0	0		1	0	0	0	0		0		0	T1MI	0	0	0	0	0	0	0
0	1	1	1	1	0	0	1	1	0		0		0	1	0	0	1	0	0		0		0		62.6234	82.4447	3	3	1	0	1		0	0	0	0	0		0		1	Chest Pain	0	0	0	0	0	0	0
1	1	0	1	1	0	0	0	0	0		0		1	0	0	0	0	0	0		0		0		69.6082	152.981	3	6	1	0	0		0	0	0	1	0		0		0	Chronic Injury	1	0	0	0	0	0	0
1	0	0	0	0	0	0	0	0	0		0		0	0	0	0	0	0	0		0		0		104.89	47.4012	1	2	1	0	0		0	0	0	0	0		0			Chest Pain	0	0	0	0	0	0	0
0	1	1	1	0	0	0	1	1	0		0		0	1	0	0	0	0	1	14.8223	1	14.8223	0		71.5551	60.9695	3	4	1	0	0		1	1	0	0	0		1	14.8223	1	Other Cardiac	0	0	0	0	0	0	1
0	0	0	0	0	0	0	0	0	0		0		0	0	0	0	0	0	0		0		0		60.897	86.0788	2	2	0	1	0		0	0	0	0	0		0		0	Chest Pain	0	0	0	0	0	0	0
1	0	1	0	0	0	0	0	1	0		0		0	0	0	0	0	0	0		0		0		107.174	59.8042	0	3	0	1	0		0	0	0	0	0		0		0	Non Cardiac	0	0	0	0	0	0	0
0	0	0	1	0	0	0	0	0	0		0		0	0	0	0	0	0	0		0		0		88.9229	69.7495	1	3	1	0	0		0	0	0	0	0		0		0	Chronic Injury	0	0	0	0	0	0	0
0	0	1	0	0	0	0	0	0	0		0		0	0	0	0	0	0	0		0		0		72.3244	92.6295	2	4	1	0	1		0	0	0	0	0		0		0	Chest Pain	0	0	0	0	0	0	0
0	1	1	1	0	0	1	1	1	0		0		0	1	0	0	1	1	0		0		0		35.9685	144.298	4	6	1	0	0		0	0	0	1	0		0		1	Chronic Injury	0	0	0	0	0	0	0
1	0	1	1	0	0	0	0	1	0		0		0	0	0	0	0	0	0		0		0		90.5463	69.0071	1	3	1	0	0		0	0	0	0	0		0			Chest Pain	0	0	0	0	0	0	0
0	1	0	1	0	0	1	0	1	0		0		0	0	0	0	0	0	0		0		0		100.596	66.3866	2	3	1	0	0		1	0	0	0	0		0		0	Non Cardiac	0	0	0	0	0	0	0
1	0	0	0	0	0	0	0	0	0		0		0	0	0	0	0	0	0		0		0		109.708	76.1479	1	1	0	1	0		0	0	0	0	0		0			Non Cardiac	0	0	0	0	0	0	0
0	0	0	0	0	0	0	0	0	0		0		0	0	0	0	0	0	0		0		0		81.2246	51.813	1	1	0	1	0		0	0	0	1	0		0		0	Non Cardiac	0	0	0	0	0	0	0
1	0	1	0	0	0	0	0	0	0		0		0	0	0	0	0	0	0		0		0		106.054	69.6248	1	2	0	1	0		0	0	0	0	0		0		0	Chest Pain	0	0	0	0	0	0	0
0	0	0	0	0	0	0	0	0	0		0		0	0	0	0	0	0	0		0		0		80.9344	115.644	4	3	1	0	0		0	0	0	0	0		0		0	Acute Injury	0	0	0	0	0	0	0
0	1	0	0	0	0	0	0	0	0		0		0	0	0	0	0	0	0		0		0		77.0057	65.5878	2	3	1	0	0		0	0	0	0	0		0		0	Other Cardiac	0	0	0	0	0	0	0
1	0	0	1	0	0	0	0	0	0		0		0	0	0	0	0	0	0		0		0		107.182	38.4851	1	1	1	0	0		0	0	0	0	0		0		0	Chest Pain	0	0	0	0	0	0	0
1	1	0	0	0	0	0	1	0	0		0		0	0	0	0	0	0	0		0		0		108.902	117.661	2	3	0	1	0		0	0	0	0	0		0			Other Cardiac	0	0	0	0	0	0	0
0	0	1	0	0	0	1	1	1	1	0.670139	0		0	1	0	0	0	0	0		0		0		61.4768	79.5474	1	2	1	0	0	1	1	1	0	0	1	0.670139	1		1	Chest Pain	0	0	0	0	0	0	0
1	1	1	0	0	0	0	1	1	0		0		1	0	0	0	0	0	0		0		0		66.8001	130.021	4	5	1	0	0		0	0	0	0	0		0		0	Chronic Injury	0	0	0	0	0	0	0
1	0	0	0	0	0	0	0	0	0		0		0	0	0	0	0	0	0		0		0		77.4613	72.2883	1	2	0	1	0		0	0	0	0	0		0			Chest Pain	0	0	0	0	0	0	0
1	1	0	0	0	1	0	1	1	0		0		0	0	0	1	0	0	0		0		0		57.3139	78.0693	1	5	1	0	1		0	0	0	0	0		0		0	Chronic Injury	0	0	0	0	0	0	0
0	0	0	0	0	0	0	0	0	0		0		0	0	0	0	0	0	0		0		0		75.4022	53.4426	2	2	1	0	0		0	0	0	0	0		0		0	Non Cardiac	0	0	0	0	0	0	0
1	1	1	0	0	0	1	0	0	0		0		0	0	0	0	0	0	0		0		0		89.475	118.844	4	5	1	0	1		0	0	0	0	0		0		0	Non Cardiac	0	0	0	0	0	0	0
1	1	0	0	0	0	0	0	0	0		0		0	0	0	0	0	0	1	49.9609	0		0		66.7721	99.0608	3	5	1	0	0		1	0	0	0	0		0			Chronic Injury	0	1	0	0	0	0	0
0	0	0	0	0	0	0	0	0	0		0		0	0	0	0	0	0	0		0		0		64.3564	103.047	1	1	0	1	1		0	0	0	0	0		0		0	Other Cardiac	0	0	0	0	0	0	0
1	1	0	0	0	0	0	1	0	0		0		0	0	0	0	0	0	0		0		0		79.9353	77.8003	3	2	0	1	0		0	0	0	0	0		0		0	Chest Pain	0	0	0	0	0	0	0
0	0	0	1	0	0	0	0	0	0		0		0	0	0	0	0	0	0		0		0		85.2664	35.8118	1	0	0	1	0		0	0	0	0	0		0		0	Chest Pain	0	0	0	0	0	0	0
1	0	0	1	0	0	0	0	0	0		0		0	0	0	0	0	0	0		0		0		105.283	59.4384	1	2	1	0	1		0	0	0	0	0		0		0	Chest Pain	0	0	0	0	0	0	0
0	1	1	0	0	0	0	1	1	0		0		0	1	0	0	0	1	0		0		0		73.7413	106.211	3	4	1	0	0		0	0	0	0	0		0		1	Chronic Injury	0	0	0	0	0	0	0
0	0	1	0	1	0	0	0	1	0		0		0	0	0	0	0	0	0		0		0		94.0733	100.549	3	6	0	1	0		0	0	0	0	0		0		0	Chronic Injury	0	0	0	0	0	0	0
0	0	1	1	0	0	0	0	0	0		0		0	0	0	0	0	0	0		0		0		73.5683	57.3165	1	3	0	1	0		0	0	0	0	0		0		0	Chest Pain	0	0	0	0	0	0	0
0	1	1	1	1	0	0	1	0	0		0		0	0	0	1	0	0	0		0		0		42.7684	120.411	4	6	1	0	0		0	0	0	1	0		0		0	Chronic Injury	1	0	0	0	0	0	1
1	0	0	1	0	1	0	0	0	0		0		1	0	0	1	0	0	0		0		0		108.071	57.3117	1	2	1	0	0		0	0	0	0	0		0		0	Non Cardiac	1	0	0	0	0	0	0
0	1	1	1	1	0	1	1	1	1		0		0	0	0	0	0	0	0		0		0		74.2899	102.053	4	6	1	0	0	6	1	1	0	0	1		1			Acute Injury	0	0	0	0	0	0	0
0	0	0	1	0	0	0	0	1	0		0		0	0	0	0	0	0	1	10.0156	1	10.0156	0		56.0576	102.914	2	4	1	0	0		1	1	0	0	0		1	10.0156	0	Acute Injury	1	0	0	0	0	0	1
1	0	1	1	0	0	0	0	1	0		0		0	0	0	0	0	0	0		0		0		113.772	66.6829	2	4	1	0	1		0	0	0	0	0		0		0	Chest Pain	0	0	0	0	0	0	0
0	1	0	1	0	1	0	0	0	0		0		1	0	0	0	0	0	0		0		0		69.9883	157.24	3	6	1	0	0		0	0	0	1	0		0		0	Chronic Injury	1	1	0	0	0	0	0
0	1	1	1	0	0	1	0	0	0		0		0	1	0	0	1	0	1	16.0352	0		0		54.5881	89.7545	3	4	1	0	0		1	0	0	0	0		0		1	Chest Pain	0	0	0	0	0	0	1
1	0	0	1	0	0	0	0	0	0		0		0	0	0	0	0	0	0		0		0		87.1359	100.373	2	2	1	0	0		0	0	0	0	0		0			Non Cardiac	0	0	0	0	0	0	0
0	1	1	1	1	0	0	1	1	0		0		0	1	0	1	1	0	0		0		0		62.73	77.7654	3	3	1	0	0		0	0	0	0	0		0		1	Chest Pain	0	0	0	0	0	0	0
0	1	1	1	0	0	1	1	1	0		1		0	0	0	0	0	0	0		0		0		57.3903	79.0379	3	6	1	0	0	1	1	0	1	0	1		1		0	T1MI	0	0	0	0	0	0	0
0	0	1	1	0	0	1	1	1	0		0		0	1	0	0	1	0	1	112.047	0		0		81.0956	68.703	2	4	0	1	0		1	0	0	0	0		0		1	Non Cardiac	0	0	0	0	0	0	1
1	1	1	0	1	0	1	0	1	0		0		0	0	0	0	0	0	0		0		0		90.4334	59.0268	3	5	1	0	0		0	0	0	0	0		0			Chronic Injury	0	0	0	0	0	0	0
0	1	1	1	1	0	0	1	1	0		0		1	0	0	1	1	0	0		0		0		18.2668	83.6074	3	6	1	0	0		0	0	0	0	0		0		1	Chronic Injury	1	0	0	0	0	0	0
1	0	0	1	0	0	0	0	0	0		0		0	0	0	0	0	0	0		0		0		121.73	64.7159	2	2	1	0	0		0	0	0	0	0		0		0	Non Cardiac	0	0	0	0	0	0	0
1	1	1	1	1	0	1	1	1	0		0		0	0	0	0	0	0	0		0		0			139.818	4	5	1	0	0		0	0	0	1	0		0		0	Non Cardiac	0	0	0	0	0	0	0
0	1	1	0	1	1	0	0	1	0		0		0	0	0	0	0	0	0		0		0		12.6116	156.437	6	7	1	0	0		0	0	0	0	0		0		0	Chronic Injury	0	0	0	0	0	0	0
1	1	1	1	0	0	1	0	1	0		0		1	1	0	0	1	0	0		0		0			81.9294	2	4	0	1	0		0	0	0	0	0		0		1	Chest Pain	0	0	0	0	0	0	0
0	1	0	1	0	1	0	0	0	0		0		0	0	0	0	0	0	1	55.9824	0		1	55.9824	99.9863	63.082	2	3	1	0	0		1	0	1	0	0		1	55.9824		Other Cardiac	0	0	0	0	0	0	1
0	1	1	0	0	1	0	0	1	0		0		0	0	0	0	0	0	0		0		0		74.764	69.853	1	3	0	1	0		0	0	0	0	0		0		0	Non Cardiac	1	0	0	0	0	0	0
1	1	0	0	0	0	0	1	0	0		0		0	0	0	0	0	0	0		0		0		86.7994	120.397	2	3	0	1	0		0	0	0	0	0		0		0	Other Cardiac	0	0	0	0	0	0	0
1	1	1	1	1	0	0	1	1	0		0		0	0	0	0	0	0	0		0		0		107.662	64.0373	3	4	0	1	0		0	0	0	0	0		0		0	Chest Pain	0	0	0	0	0	0	0
0	0	1	0	0	0	1	0	1	1	0.645833	0		0	0	0	0	0	0	1	0.5	1	0.5	0			85.284	1	4	1	0	0	2	1	1	0	0	1	0.645833	1	0.5	0	Other Cardiac	0	0	0	0	0	0	1
1	1	1	0	0	0	0	0	1	0		0		1	1	0	1	0	1	0		0		0		44.036	110.238	4	7	1	0	0		0	0	0	0	0		0		1	Chronic Injury	1	0	0	0	0	0	0
0	1	1	0	0	0	0	0	0	0		0		0	0	0	0	0	0	0		0		0			86.2756	2	5	0	1	0		0	0	0	0	0		0			Chest Pain	0	0	0	0	0	0	0
0	1	1	1	0	0	1	0	1	1		0		0	0	0	0	0	0	0		0		0		91.4946	74.2505	2	4	1	0	0	2	1	1	0	0	1		1		0	Other Cardiac	0	0	0	0	0	0	0
0	1	0	1	0	1	0	0	0	0		0		0	0	0	0	0	0	0		0		0		87.3727	80.0013	1	4	1	0	0		0	0	0	1	0		0		0	Chronic Injury	0	0	0	0	0	0	0
0	0	0	1	0	1	0	0	1	0		0		0	0	0	0	0	0	0		0		0		51.6519	125.469	3	5	0	1	0		0	0	0	1	0		0		0	Chronic Injury	0	0	0	0	0	0	0
1	0	0	1	0	0	0	0	0	0		0		0	1	0	0	0	0	0		0		0			104.026	2	3	0	1	0		0	0	0	0	0		0		1	Chest Pain	0	0	0	0	0	0	0
0	1	1	1	0	0	0	1	1	0		0		1	1	0	1	1	0	0		0		0		15.9636	134.988	4	6	1	0	0		0	0	0	0	0		0		1	Chronic Injury	1	0	0	0	0	0	0
0	1	1	0	0	0	0	0	1	0		0		0	1	0	0	1	0	0		0		0		26.7145	167.791	6	8	1	0	0		0	0	0	0	0		0		1	Acute Injury	0	0	0	0	0	0	0
0	1	1	0	1	0	0	0	1	0		0		0	0	0	0	0	0	0	376.088	0		0		65.2486	147.409	6	7	1	0	0		0	0	0	1	0		0		0	Chronic Injury	0	0	0	0	0	0	0
0	0	0	0	0	0	0	0	0	0		0		0	0	0	0	0	0	0		0		0			82.0994	1	2	0	1	0		0	0	0	0	0		0		0	Chest Pain	0	0	0	0	0	0	0
1	1	1	0	0	0	0	0	1	0		0		1	1	0	0	0	0	0		0		0		87.3125	102.053	3	5	1	0	0		0	0	0	0	0		0		1	Non Cardiac	0	0	0	0	0	0	0
0	1	1	1	0	0	1	1	1	0		0		0	1	0	0	1	0	1	62.3223	0		0		90.9545	97.4327	4	5	1	0	0		1	0	0	0	0		0		1	Non Cardiac	0	0	0	0	0	0	0
0	0	0	0	0	0	0	0	0	0		0		0	0	0	0	0	0	0		0		0		58.536	69.2312	1	4	0	1	0		0	0	0	0	0		0		0	Non Cardiac	0	0	0	0	0	0	0
0	1	1	1	0	0	0	1	0	0		0		0	0	0	0	0	0	0		0		0		71.2159	71.6821	2	4	0	1	0		0	0	0	0	0		0			Chest Pain	0	0	0	0	0	0	1
1	1	1	1	1	0	0	0	0	0		0		0	0	0	0	0	0	0		0		0		115.385	64.5152	2	4	0	1	0		0	0	0	0	0		0			Chest Pain	0	0	0	0	0	0	0
1	1	1	1	1	0	0	1	0	0		0		0	0	0	0	0	0	0		0		0			121.875	3	4	1	0	0		0	0	0	0	0		0		0	Other Cardiac	0	0	0	0	0	0	0
0	1	1	0	1	0	0	1	1	0		0		0	0	0	0	0	0	0		0		0		101.416	70.7069	3	4	0	1	0		0	0	0	0	0		0		0	Chest Pain	0	0	0	0	0	0	0
0	0	0	0	0	0	0	0	0	0		0		0	0	0	0	0	0	0		0		0		55.3762	28.5828	1	1	1	0	1		0	0	0	0	0		0			Non Cardiac	0	0	0	0	0	0	0
1	1	0	1	0	0	0	0	1	0		0		0	1	0	0	0	0	0		0		0		105.369	75.6856	3	4	1	0	0	2	1	0	0	0	0		0		1	Non Cardiac	0	0	0	0	0	0	0
0	1	1	0	0	0	0	1	1	0		0		1	1	0	1	0	0	0		0		0		72.8754	58.3168	2	4	0	1	1		0	0	0	0	0		0		1	Chest Pain	0	0	0	0	0	0	0
0	1	1	0	0	0	0	0	1	0		0		0	1	0	0	1	0	0		0		0		69.2494	82.9561	4	3	0	1	1		0	0	0	0	0		0		1	Chest Pain	0	0	0	0	0	0	0
1	0	0	1	0	0	0	0	0	0		0		0	0	0	0	0	0	0		0		0		109.06			3	0	1	1		0	0	0	0	0		0		0	Chest Pain	0	0	0	0	0	0	0
1	0	1	1	0	1	1	0	1	0		0		0	0	0	0	0	0	0		0		0		93.4533	94.0828	2	5	0	1	0		0	0	0	0	0		0		0	Chest Pain	0	0	0	0	0	0	0
0	0	0	0	0	0	0	1	1	0		0		0	0	0	0	0	0	0		0		1	18.8496	63.1197	96.2824	2	4	1	0	0	0	1	0	1	0	0		1	18.8496		T1MI	0	0	0	0	0	0	0
1	0	0	0	0	0	0	0	0	0		0		0	0	0	0	0	0	0		0		0		106.787	49.0307	1	1	0	1	0		0	0	0	0	0		0		0	Chest Pain	0	0	0	0	0	0	0
1	0	1	0	0	0	0	0	0	0		0		0	0	0	0	0	0	0		0		0		105.413	80.2287	2	2	1	0	0		0	0	0	0	0		0		0	Chest Pain	0	0	0	0	0	0	0
0	0	0	0	0	0	0	0	0	0		0		0	0	0	0	0	0	0		0		0		77.0755	82.1968	1	1	0	1	1		0	0	0	0	0		0		0	Chest Pain	0	0	0	0	0	0	0
1	1	0	0	0	0	0	0	0	0		0		0	0	0	0	0	0	0		0		0		115.327	27.105	1	2	0	1	1		0	0	0	0	0		0		0	Chest Pain	0	0	0	0	0	0	0
1	1	1	0	0	0	0	1	1	0		0		0	0	0	0	0	0	0		0		0		94.4483	88.6357	3	6	1	0	1	1	1	0	0	0	0		0		0	Acute Injury	0	0	0	0	0	0	0
0	1	1	0	0	1	0	0	0	0		0		0	0	0	0	0	0	0		0		0		44.4135	105.447	5	6	0	1	1		0	0	0	0	0		0		0	Chronic Injury	0	0	0	0	0	0	0
1	0	0	1	0	0	0	0	0	0		0		0	0	0	0	0	0	0		0		0		118.797	61.8218	1	2	0	1	0		0	0	0	0	0		0		0	Chest Pain	0	0	0	0	0	0	0
0	1	1	0	1	0	0	0	1	0		0		0	0	0	0	0	0	0		0		0		66.3544	105.773	5	7	1	0	0	7	1	0	0	0	0		0		0	T1MI	1	0	0	0	0	0	0
1	0	0	1	0	0	0	0	0	0		0		0	0	0	0	0	0	0		0		0		95.3246	118.894	3	4	1	0	0		0	0	0	0	0		0		0	Chronic Injury	0	0	0	0	0	0	0
1	1	1	1	0	0	1	1	1	0		0		0	0	0	0	0	1	0		0		0		130.132	61.5452	4	3	1	0	1		0	0	0	0	0		0		1	Non Cardiac	0	0	0	0	0	0	0
0	1	1	1	1	0	1	0	1	0		0		0	1	0	0	1	0	0		0		0		47.8656	107.913	4	5	0	1	0		0	0	0	0	0		0		1	Non Cardiac	0	0	0	0	0	0	0
0	0	1	1	0	0	0	0	0	0		0		0	0	0	0	0	0	0		0		0		65.4124	47.2416	2	3	0	1	1		0	0	0	0	0		0		0	Chest Pain	0	0	0	0	0	0	0
0	0	0	0	0	0	0	0	0	0		0		0	0	0	0	0	0	0		0		0		108.21	53.3066	2	2	0	1	1		0	0	0	0	0		0		0	Chest Pain	0	0	0	0	0	0	0
1	0	0	0	0	0	0	0	0	0		0		0	0	0	0	0	0	0		0		0		117.606	62.891	1	1	0	1	0		0	0	0	1	0		0		0	Chest Pain	0	0	0	0	0	0	0
1	0	0	0	0	0	0	0	0	0		0		0	0	0	0	0	0	0		0		0		123.984	49.2824	1	1	0	1	0		0	0	0	0	0		0		0	Chest Pain	0	0	0	0	0	0	0
0	1	1	0	0	0	0	0	0	0		0		0	0	0	0	0	0	0		0		0		78.6935	55.6592	1	3	0	1	0		0	0	0	0	0		0			Chest Pain	0	0	0	0	0	0	0
1	0	0	1	1	0	0	0	0	0		0		0	0	0	0	0	0	0		0		0		107.374	75.7604	2	4	1	0	0		0	0	0	0	0		0		0	Non Cardiac	0	0	0	0	0	0	0
1	1	1	1	1	0	0	0	0	0		0		0	0	0	0	0	0	0		0		0		99.0963	78.1215	3	4	0	1	0		0	0	0	0	0		0		0	Chest Pain	0	0	0	0	0	0	0
0	1	1	1	1	0	1	0	1	1	0.593056	0		0	1	0	0	0	0	0		0		0		91.4198	77.4755	5	7	1	0	1	0	1	1	0	0	1	0.593056	1		1	T1MI	0	0	0	0	0	0	0
0	1	0	1	1	0	0	0	1	0		0		0	0	0	0	0	0	0		0		0		87.6831	73.5469	3	6	1	0	1	1	1	0	0	0	0		0			T1MI	0	0	0	0	0	0	0
1	1	1	1	0	0	0	0	1	0		0		0	0	0	0	0	0	0		0		0		69.9597	95.535	3	6	1	0	0		0	0	0	0	0		0		0	Chronic Injury	0	0	0	0	0	0	0
0	0	0	1	1	0	0	0	0	0		0		0	0	0	0	0	0	0		0		0		71.1899	40.8826	2	3	0	1	1		0	0	0	0	0		0		0	Non Cardiac	0	0	0	0	0	0	0
0	1	1	1	0	0	0	0	1	0		0		0	0	0	0	0	0	0		0		0		79.6297	87.79	3	5	1	0	0		0	0	0	0	0		0			Chest Pain	0	0	0	0	0	0	0
1	0	0	1	0	0	0	0	0	0		0		0	0	0	0	0	0	0		0		0			50.8	1	1	0	1	0		0	0	0	0	0		0		0	Non Cardiac	0	0	0	0	0	0	0
1	1	1	0	0	0	0	0	1	0		0		0	0	0	0	0	0	0		0		0		110.25	64.2863	1	3	0	1	0		0	0	0	0	0		0		0	Chest Pain	0	0	0	0	0	0	0
0	1	1	1	1	0	0	1	1	0		0		0	1	0	0	0	1	0		0		0		57.7701	88.4537	3	4	0	1	0		0	0	0	0	0		0		1	Non Cardiac	0	0	0	0	0	0	0
0	1	1	1	0	0	0	0	0	0		0		0	0	0	0	0	0	0		0		0		79.5476	32.7922	2	2	1	0	0		0	0	0	0	0		0		0	Chest Pain	0	0	0	0	0	0	0
0	0	0	1	0	0	0	0	0	0		0		0	0	0	0	0	0	0		0		0		46.009	88.703	1	2	0	1	0		0	0	0	0	0		0		0	Chest Pain	0	0	0	0	0	0	0
1	0	0	1	0	0	0	0	0	0		0		0	0	0	0	0	0	0		0		0		126.086	57.5476	1	2	0	1	0		0	0	0	0	0		0		0	Chest Pain	0	0	0	0	0	0	0
1	0	0	0	0	0	0	0	1	0		0		0	0	0	0	0	0	0		0		0		87.8025	97.8302	3	5	1	0	0	2	1	0	0	0	0		0		0	Acute Injury	0	0	0	0	0	0	0
1	0	0	0	0	0	0	0	0	0		0		0	0	0	0	0	0	0		0		0		117.661	59.4968	1	1	0	1	0		0	0	0	0	0		0			Chest Pain	0	0	0	0	0	0	0
0	0	1	0	0	0	0	0	0	0		0		0	0	0	0	0	0	0		0		0		79.8325	56.9835	1	2	0	1	0		0	0	0	0	0		0		0	Non Cardiac	0	0	0	0	0	0	0
0	1	1	0	0	1	0	1	1	0		0		1	1	1	1	0	0	0		0		0		31.5624	79.0134	2	4	1	0	0		0	0	0	0	0		0		1	Other Cardiac	1	0	0	0	0	0	0
0	0	0	0	0	0	0	0	0	0		0		0	0	0	0	0	0	0		0		0		76.0548	72.3233	1	2	0	1	0		0	0	0	0	0		0		0	Chest Pain	0	0	0	0	0	0	0
1	0	1	1	0	0	0	0	0	0		0		0	0	0	0	0	0	0		0		0		123.199	52.5145	2	4	0	1	1		0	0	0	0	0		0		0	Chest Pain	0	0	0	0	0	0	0
1	1	1	1	1	0	0	0	1	0		0		0	0	0	0	0	0	0		0		0		112.284	47.2981	2	3	0	1	0		0	0	0	0	0		0		0	Chest Pain	0	0	0	0	0	0	0
0	1	1	1	0	0	0	0	1	0		0		0	0	1	0	0	0	0		0		0		99.0986	62.4492	3	4	0	1	0		0	0	0	0	0		0		0	Chest Pain	0	0	0	0	0	0	0
0	0	1	0	0	0	0	1	1	0		0		1	1	0	1	1	0	0		0		0		20.1003	129.447	3	7	1	0	0		0	0	0	0	0		0		1	Chronic Injury	1	0	0	0	0	0	0
1	0	0	1	0	0	0	1	0	0		0		0	0	0	0	0	0	0		0		0		101.825	74.3798	2	3	0	1	0		0	0	0	0	0		0		0	Chest Pain	0	0	0	0	0	0	0
1	0	0	0	0	0	0	0	0	0		0		0	0	0	0	0	0	0		0		0		131.723	31.1923	1	1	0	1	0		0	0	0	0	0		0		0	Chest Pain	0	0	0	0	0	0	0
0	0	1	1	0	0	0	1	1	0		0		0	1	0	0	1	0	0		0		0		73.0771	71.8511	3	4	1	0	0		0	0	0	0	0		0		1	Chest Pain	0	0	0	0	0	0	0
1	0	0	1	0	0	0	0	0	0		0		0	0	0	0	0	0	0		0		0		129.374	31.4529	2	2	0	1	1		0	0	0	0	0		0		0	Chest Pain	0	0	0	0	0	0	0
0	1	1	1	0	1	1	1	0	0		0		0	1	0	1	1	0	1	93.8145	1	93.8145	0		40.5155	113.452	6	6	1	0	0		1	1	0	1	0		1	93.8145	1	Chronic Injury	1	0	0	0	0	0	1
0	1	0	1	0	0	0	0	0	0		0		0	0	0	0	0	0	0		0		0		78.1622	75.7098	2	3	0	1	0		0	0	0	0	0		0			Non Cardiac	0	0	0	0	0	0	0
0	1	1	1	0	1	1	0	1	1	0.533333	0		0	0	0	0	0	0	0		0		0		66.4642	111.725	6	7	1	0	0	2	1	1	0	0	1	0.533333	1		0	T1MI	0	0	0	0	0	0	0
0	0	1	1	0	0	0	0	1	0		0		0	0	0	0	0	0	0		0		0		77.9843	63.055	3	7	0	1	1		0	0	0	0	0		0		0	Acute Injury	1	0	0	0	0	0	0
0	0	0	0	0	0	0	0	0	0		0		0	0	0	0	0	0	0		0		0		90.6001	48.9069	1	2	0	1	1		0	0	0	0	0		0		0	Non Cardiac	0	0	0	0	0	0	0
0	1	0	0	0	1	0	0	0	0		0		0	0	0	0	0	0	0		0		0		76.6654	71.4932	2	4	0	1	0		0	0	0	0	0		0		0	Chest Pain	0	0	0	0	0	0	0
0	0	0	1	1	0	0	0	0	0		0		0	0	0	0	0	0	0		0		0		81.3491	122.359	3	5	1	0	1		0	0	0	0	0		0		0	Other Cardiac	0	0	0	0	0	0	0
0	0	1	0	0	0	0	0	1	0		0		0	0	0	0	0	0	0		0		0		53.63	97.4887	2	2	0	1	0		0	0	0	0	0		0		0	Non Cardiac	0	0	0	0	0	0	0
0	0	0	1	0	0	0	0	0	0		0		0	0	0	0	0	0	0		0		0		79.7976	42.4511	2	2	0	1	0		0	0	0	0	0		0		0	Chest Pain	0	0	0	0	0	0	0
1	0	0	1	0	0	0	0	0	0		0		0	0	0	0	0	0	0		0		0		135.314	71.6371	2	3	0	1	0		0	0	0	0	0		0			Other Cardiac	0	0	0	0	0	0	0
0	0	0	0	0	0	0	0	0	0		0		0	0	0	0	0	0	0		0		0		77.2058	67.6965	1	2	0	1	1		0	0	0	0	0		0		0	Chest Pain	0	0	0	0	0	0	0
0	1	1	1	0	0	1	0	1	1	0.649306	0		0	1	0	0	1	0	0		0		0		103.725	59.1213	4	4	1	0	0	1	1	1	0	0	1	0.649306	1		1	Other Cardiac	0	0	0	0	0	0	0
1	0	0	1	0	0	0	0	0	0		0		0	0	0	0	0	0	0		0		0		107.953	75.1242	3	3	0	1	0		0	0	0	0	0		0		0	Chest Pain	0	0	0	0	0	0	0
1	1	1	1	0	0	0	0	0	0		0		0	0	0	0	0	0	0		0		0		115.771	73.6594	2	4	0	1	0		0	0	0	0	0		0			Chest Pain	0	0	0	0	0	0	0
0	0	1	0	0	0	0	0	0	0		0		0	0	0	0	0	0	0		0		0			89.3854	1	3	0	1	1		0	0	0	0	0		0		0	Chest Pain	0	0	0	0	0	0	0
0	1	1	0	1	0	0	0	1	0		0		0	0	0	0	0	0	0		0		0		110.052	39.6076	3	3	1	0	0		0	0	0	0	0		0		0	Chest Pain	0	0	0	0	0	0	0
1	1	1	1	0	0	0	0	0	0		0		0	0	0	0	0	0	0		0		0		105.132	73.6137	2	4	1	0	0		0	0	0	0	0		0		0	Chest Pain	0	0	0	0	0	0	0
0	1	0	1	1	0	0	1	0	0		0		0	0	0	0	0	0	0		0		0		57.4185	61.283	2	5	1	0	0		0	0	0	0	0		0		0	Chronic Injury	0	0	0	0	0	0	0
0	1	0	1	0	0	0	0	0	0		0		0	0	0	0	0	0	0		0		0		73.6692	101.638	2	5	0	1	0		0	0	0	0	0		0		0	Chest Pain	0	0	0	0	0	0	0
0	1	1	1	0	0	0	0	1	0		0		0	0	0	0	1	0	0		0		0		68.002	133.225	6	8	1	0	0		0	0	0	0	0		0		1	Chronic Injury	0	0	0	0	0	0	0
1	0	0	1	1	0	0	1	1	0		0		0	0	0	0	0	0	0		0		1	25.7793	106.427	65.0833	3	6	1	0	0		0	0	1	0	0		1	25.7793		Non Cardiac	0	0	0	0	0	0	0
1	0	0	0	0	1	0	0	0	0		0		0	0	0	0	0	0	0		0		0			155.155	3	4	1	0	0		0	0	0	1	0		0		0	Non Cardiac	1	0	0	0	0	0	0
0	0	0	1	1	0	0	0	0	0		0		0	0	0	0	0	0	0		0		0		95.9328	116.793	3	5	1	0	0		0	0	0	0	0		0		0	Non Cardiac	0	0	0	0	0	0	0
1	0	0	1	1	0	0	0	0	0		0		0	0	0	0	0	0	0		0		0		120.432	27.8514	2	3	1	0	1		0	0	0	0	0		0		0	Chest Pain	0	0	0	0	0	0	0
1	0	0	1	0	0	0	0	0	0		0		0	0	0	0	0	0	0		0		0		106.849	53.6127	1	2	0	1	0		0	0	0	0	0		0			Chest Pain	0	0	0	0	0	0	0
1	1	1	0	0	0	0	0	1	0		0		0	0	0	0	0	0	1	3.03125	1	3.03125	0		105.404	71.7594	0	3	1	0	0		1	1	0	0	0		1	3.03125	0	Non Cardiac	0	0	0	0	0	0	0
0	1	1	1	1	0	0	1	1	0		0		0	1	0	0	0	0	0		0		0		90.9067	93.3339	5	4	1	0	0		0	0	0	0	0		0		1	Chest Pain	0	0	0	0	0	0	0
0	1	1	1	1	0	0	0	1	0		0		0	1	0	0	0	1	0		0		0		63.1267	76.1844	4	4	0	1	1		0	0	0	0	0		0		1	Chest Pain	0	0	0	0	0	0	0
0	1	1	0	1	0	0	1	1	0		0		0	0	0	0	0	0	0		0		0		50.4683	124.153	6	7	1	0	0		0	0	0	0	0		0		0	Chronic Injury	0	0	0	0	0	0	0
0	1	1	1	0	0	0	0	1	0		0		0	1	0	0	0	0	0		0		0		70.293	69.8864	4	3	0	1	1		0	0	0	0	0		0		1	Chest Pain	0	0	0	0	0	0	0
0	1	0	0	1	0	0	1	0	0		0		0	0	0	0	0	0	0		0		0		48.2678	164.026	3	6	1	0	0		0	0	0	0	0		0		0	Chronic Injury	1	0	0	0	0	0	0
0	1	0	0	0	0	0	1	1	0		0		1	0	0	1	0	0	0		0		0		27.7758	173.463	5	7	1	0	0	1	1	0	0	0	0		0		0	Acute Injury	0	0	0	0	0	0	0
1	0	1	1	0	0	0	0	0	0		0		0	0	0	0	0	0	0		0		0		112.015	50.2733	1	4	1	0	0	4	1	0	0	0	0		0		0	Chronic Injury	0	0	0	0	0	0	0
0	0	0	1	0	0	0	0	0	0		0		0	0	0	0	0	0	0		0		0		99.4328	46.3695	2	3	0	1	0		0	0	0	0	0		0			Chronic Injury	0	0	0	0	0	0	0
0	1	1	1	0	0	0	0	1	0		0		0	0	0	0	0	1	0		0		0		76.7161	81.9609	3	4	1	0	1		0	0	0	0	0		0		1	Non Cardiac	0	0	0	0	0	0	0
0	1	0	1	0	0	0	0	0	0		0		0	0	0	0	0	0	0		0		0		51.7421	114.041	3	5	1	0	0		0	0	0	0	0		0			Non Cardiac	0	0	0	0	0	0	0
0	1	1	1	1	0	0	0	0	0		0		1	0	0	0	0	0	0		0		0		88.2594	101.569	3	5	0	1	0		0	0	0	0	0		0		0	Chest Pain	1	0	0	0	0	0	0
0	0	1	0	1	0	0	0	0	0		0		0	0	0	0	0	0	0		0		0		10.4784	71.683	2	4	0	1	1		0	0	0	0	0		0		0	Chronic Injury	0	0	0	0	0	0	0
0	1	1	1	1	0	0	0	1	0		0		0	1	0	0	0	1	0		0		0		45.9726	94.1244	5	5	1	0	0		0	0	0	0	0		0		1	Non Cardiac	0	0	0	0	0	0	0
0	0	1	1	0	0	1	0	1	0		0		0	1	0	0	0	0	0		0		0		73.2539	61.3572	1	3	1	0	0		0	0	0	0	0		0		1	Non Cardiac	0	0	0	0	0	0	0
1	0	1	1	0	0	0	0	0	0		0		0	0	0	0	0	0	0		0		0		107.426	58.6696	1	3	0	1	0		0	0	0	0	0		0		0	Chest Pain	0	0	0	0	0	0	0
0	1	1	0	0	0	1	0	1	0		0		0	1	0	1	1	1	0		0		0		43.0738	135.088	2	6	1	0	0		0	0	0	1	0		0		1	Chronic Injury	1	0	0	0	0	0	0
1	0	1	1	0	0	0	0	1	0		0		0	0	0	0	0	0	0		0		0		97.3344	92.6958	3	4	1	0	0		0	0	0	0	0		0			Chest Pain	0	0	0	0	0	0	0
0	0	1	1	0	0	1	1	1	0		0		0	1	0	0	1	0	0		0		0		113.825	29.2005	3	3	1	0	0		0	0	0	0	0		0		1	Non Cardiac	0	0	0	0	0	0	0
0	0	1	0	1	0	0	0	1	0		0		0	0	0	0	0	0	0		0		0		67.1421	49.7541	2	3	1	0	1		0	0	0	0	0		0			Chest Pain	0	0	0	0	0	0	0
0	0	1	1	0	0	0	0	0	0		0		0	0	0	0	0	0	0		0		0		59.4886	65.0441	3	2	0	1	0		0	0	0	0	0		0		0	Chest Pain	0	0	0	0	0	0	0
0	0	0	0	0	0	0	0	0	0		0		0	0	0	0	0	0	0		0		0		44.6433	111.462	3	3	0	1	0		0	0	0	0	0		0		0	Chest Pain	0	0	0	0	0	0	0
0	1	0	1	0	0	0	0	0	0		0		0	0	0	0	0	0	0		0		0		62.3964	83.5315	1	3	1	0	0		0	0	0	0	0		0		0	Non Cardiac	0	0	0	0	0	0	0
1	1	0	1	0	0	0	0	0	0		0		0	0	0	0	0	0	0		0		0		121.405	65.8098	1	3	0	1	0		0	0	0	0	0		0		0	Chest Pain	0	0	0	0	0	0	0
1	1	1	1	1	0	1	0	1	0		0		0	0	0	0	1	1	0		0		0		75.2162	103.338	4	5	1	0	0		0	0	0	0	0		0		1	Non Cardiac	0	0	0	0	0	0	0
1	1	1	1	0	0	0	1	1	0		0		1	0	0	0	0	0	0		0		0		79.216	112.06	3	5	1	0	0		0	0	0	0	0		0		0	Non Cardiac	0	0	0	0	0	0	0
0	0	0	1	0	0	0	0	0	0		0		0	0	0	0	0	0	0		0		0		87.4078	50.1712	1	2	0	1	1		0	0	0	0	0		0		0	Chest Pain	0	0	0	0	0	0	0
0	0	0	1	0	0	1	0	1	0		0		0	0	0	0	0	0	0		0		0		58.4357	117.925	3	6	1	0	0	0	1	0	0	0	0		0		0	Chronic Injury	1	0	0	0	0	0	0
1	0	1	0	0	0	0	0	1	0		0		0	0	0	0	0	0	0		0		0		85.168	91.87	4	5	1	0	1		0	0	0	0	0		0		0	Chest Pain	0	0	0	0	0	0	0
0	1	1	0	0	0	1	0	1	0		0		0	0	0	0	0	0	0		0		0		41.1151	166.964	5	7	1	0	0		0	0	0	1	0		0		0	Acute Injury	0	0	0	0	0	0	0
1	1	1	0	0	0	0	1	1	0		0		1	0	0	1	0	0	0		0		0		95.429	123.448	1	5	0	1	0		0	0	0	0	0		0		0	Chronic Injury	1	0	0	0	0	0	0
0	1	1	0	0	0	1	0	1	0		0		0	0	0	0	1	0	0		0		0		77.2524	128.141	4	6	1	0	0		0	0	0	0	0		0		1	Non Cardiac	0	0	0	0	0	0	0
0	1	1	1	1	1	0	1	1	0		0		1	1	0	1	0	0	0		0		0		20.2809	130.01	4	6	1	0	0		0	0	0	1	0		0		1	Chronic Injury	1	0	0	0	0	0	0
0	1	1	1	0	0	0	1	1	0		0		0	0	0	1	0	1	0		0		0		75.9258		4	6	0	1	0		0	0	0	0	0		0		1	Chronic Injury	1	0	0	0	0	0	0
1	1	1	1	0	0	0	1	1	0		0		0	0	0	0	0	0	0		0		0		104.112	60.5891	2	4	1	0	0		0	0	0	0	0		0		0	Chest Pain	0	0	0	0	0	0	0
1	1	0	0	0	0	0	0	0	0		0		0	0	0	0	0	0	0		0		0		78.668	119.839	3	4	1	0	0		0	0	0	0	0		0		0	Chronic Injury	1	0	0	0	0	0	0
0	0	0	0	0	0	0	0	0	0		0		0	0	0	0	0	0	0		0		0		99.8902	34.6155	1	3	0	1	0		0	0	0	0	0		0		0	Chest Pain	0	0	0	0	0	0	0
0	1	1	0	0	0	0	1	0	0		0		1	0	0	0	0	0	0		0		0		36.6203	96.1948	2	5	0	1	0		0	0	0	0	0		0		0	Other Cardiac	0	0	0	0	0	0	0
1	0	0	1	0	0	0	0	0	0		0		0	0	0	0	0	0	0		0		0		123.514	37.0986	1	1	0	1	0		0	0	0	0	0		0		0	Chest Pain	0	0	0	0	0	0	0
0	0	1	0	1	0	0	0	1	0		0		0	0	0	0	0	0	0		0		0		68.9433	119.795	2	5	1	0	0		0	0	0	0	0		0		0	Chronic Injury	0	0	0	0	0	0	0
1	1	1	1	1	0	0	0	1	0		0		0	0	0	0	0	0	0		0		0		61.9724	153.76	5	7	1	0	0		0	0	0	1	0		0		0	Acute Injury	0	0	0	0	0	0	0
0	1	1	1	0	0	0	0	1	0		0		0	1	0	0	1	0	0		0		0		45.5733	68.2817	4	3	0	1	1		0	0	0	0	0		0		1	Non Cardiac	0	0	0	0	0	0	0
1	0	0	1	0	0	0	0	0	0		0		0	0	0	0	0	0	0		0		0		96.8159	74.3732	1	1	0	1	0		0	0	0	0	0		0		0	Chest Pain	0	0	0	0	0	0	0
1	0	1	0	0	0	1	0	1	0		0		0	0	0	0	0	0	0		0		0		119.694		0	1	0	1	0		0	0	0	0	0		0		0	Chest Pain	0	0	0	0	0	0	0
0	0	1	1	1	0	0	0	1	0		0		0	0	0	0	0	0	0		0		0		67.0051	70.298	2	4	0	1	1		0	0	0	0	0		0		0	Chest Pain	0	0	0	0	0	0	0
1	1	0	0	0	0	0	0	0	0		0		0	0	0	0	0	0	0		0		0			97.5844	2	5	0	1	0		0	0	0	0	0		0		0	Chest Pain	0	0	0	0	0	0	0
1	0	1	1	0	0	0	0	0	0		0		0	0	0	0	0	0	0		0		0		112.983	50.9397	1	3	0	1	0		0	0	0	0	0		0		0	Chest Pain	0	0	0	0	0	0	0
0	1	1	1	0	0	0	0	1	0		0		0	0	0	0	0	0	0		0		0		70.6661	70.1785	4	5	0	1	0		0	0	0	0	0		0		0	Chest Pain	0	0	0	0	0	0	0
1	1	1	0	0	0	0	1	1	0		0		0	0	0	0	0	0	0		0		0		36.8438	124.146	2	4	0	1	0		0	0	0	0	0		0		0	Chronic Injury	1	0	0	0	0	0	0
0	1	0	1	1	0	0	0	0	0		0		0	0	0	0	0	0	0		0		0		89.9992	44.012	2	4	0	1	0		0	0	0	0	0		0			Non Cardiac	0	0	0	0	0	0	0
0	0	1	0	1	0	1	0	1	0		0		0	0	0	0	0	0	0		0		0		71.083	97.8419	3	4	1	0	1	2	1	1	0	0	0		1		0	Other Cardiac	0	0	0	0	0	0	0
0	0	0	1	0	0	0	0	0	0		0		0	0	0	0	0	0	0		0		0		97.4663	74.2925	1	2	0	1	0		0	0	0	0	0		0		0	Chest Pain	0	0	0	0	0	0	0
1	0	0	0	0	0	0	1	1	0		0		1	0	0	0	0	0	0		0		0		85.1771	187.229	4	6	1	0	0		0	0	0	0	0		0		0	Acute Injury	0	0	0	0	0	0	0
0	0	0	0	0	0	0	0	0	0		0		0	0	0	0	0	0	0		0		0		78.5943	59.6309	1	2	0	1	0		0	0	0	0	0		0			Chest Pain	0	0	0	0	0	0	0
0	1	1	1	1	0	0	0	1	0		0		0	0	0	0	0	0	1	137.064	1	137.064	0		44.5157	105.428	4	5	0	1	0		1	1	0	0	0		1	137.064	0	Non Cardiac	0	0	0	0	0	0	1
0	1	0	1	0	0	0	0	0	0		0		0	1	0	0	0	0	0		0		0		77.0688	43.8039	3	4	0	1	1		0	0	0	0	0		0		1	Chest Pain	0	0	0	0	0	0	0
1	1	1	1	1	0	0	0	1	0		0		0	0	0	0	0	0	0		0		0		101.966	83.5025	3	4	0	1	0		0	0	0	1	0		0		0	Chest Pain	0	0	0	0	0	0	0
0	0	1	1	0	0	1	0	1	0		0		1	0	0	0	0	0	0		0		0		52.2476	164.278	5	7	0	1	0		0	0	0	0	0		0		0	Chronic Injury	1	0	0	0	0	0	0
1	1	1	1	1	0	0	0	1	0		0		1	0	0	1	0	0	0		0		0		53.9343	82.9547	2	4	0	1	0		0	0	0	0	0		0		0	Chest Pain	0	0	0	0	0	0	0
1	1	1	0	0	0	0	0	1	0		0		0	0	0	0	0	0	0		0		0		74.9618	107.47	2	5	1	0	0		0	0	0	0	0		0			Chronic Injury	0	0	0	0	0	0	0
1	1	1	1	0	0	0	0	1	0		0		1	0	0	0	1	0	0		0		0		78.7484	168.186	6	7	1	0	0	4	1	0	0	0	0		0		1	Chronic Injury	0	0	0	0	0	0	0
0	1	1	0	0	0	0	0	1	0		0		0	0	0	0	0	0	0		0		0		89.2912	83.2125	3	5	0	1	1		0	0	0	0	0		0		0	Chest Pain	0	0	0	0	0	0	0
1	0	1	1	0	0	0	0	1	0		0		0	0	0	0	0	0	0		0		0		110.428	79.8023	4	5	1	0	1		0	0	0	0	0		0		0	Non Cardiac	1	0	0	0	0	0	0
1	1	0	1	0	0	0	0	0	0		0		0	0	0	0	0	0	0		0		0		57.6744	166.986	4	7	1	0	0		0	0	0	0	0		0			Chronic Injury	0	0	0	0	0	0	0
0	1	0	0	0	0	0	0	0	0		0		0	0	0	0	0	0	0		0		0		71.8005	99.8927	4	4	0	1	0		0	0	0	0	0		0		0	Non Cardiac	0	0	0	0	0	0	0
1	1	1	0	0	0	1	1	1	0		0		0	1	0	0	0	0	0		0		0		64.4145	118.842	4	6	0	1	0		0	0	0	0	0		0		1	Chronic Injury	1	0	0	0	0	0	0
1	1	1	1	0	0	0	1	1	0		0		1	1	0	1	0	1	0		0		0		104.803	75.3632	4	5	0	1	0		0	0	0	0	0		0		1	Chest Pain	0	0	0	0	0	0	0
0	1	1	0	1	0	1	0	1	0		0		0	0	0	0	0	0	0		0		0		36.6302	148.358	6	8	1	0	0		0	0	0	0	0		0		0	Chronic Injury	0	0	0	0	0	0	0
1	0	0	1	0	0	0	0	0	0		0		0	0	0	0	0	0	0		0		0		109.961	44.0946	2	2	0	1	0		0	0	0	0	0		0		0	Chest Pain	0	0	0	0	0	0	0
0	0	1	0	0	0	1	0	1	0		0		0	0	0	0	1	0	0		0		0		80.98	48.9269	2	3	1	0	0	1	1	0	0	0	0		0		1	Non Cardiac	0	0	0	0	0	0	0
0	0	0	1	0	0	0	1	0	0		0		0	0	0	0	0	0	0		0		0		63.1728	127.587	2	3	0	1	0		0	0	0	0	0		0		0	Other Cardiac	0	0	0	0	0	0	0
0	1	1	1	1	0	0	0	1	0		0		0	1	0	0	1	0	0		0		0		65.84	162.904	5	7	1	0	0		0	0	0	1	0		0		1	Chronic Injury	0	1	0	1	0	0	0
1	1	1	1	1	0	1	0	1	0		0		0	1	0	0	1	0	0		0		0		108.039	57.39	3	4	0	1	0		0	0	0	0	0		0		1	Chest Pain	0	0	0	0	0	0	0
1	1	0	1	0	0	0	1	0	0		0		0	0	0	0	0	0	0		0		0		70.4759	186.899	4	7	1	0	0		0	0	0	1	0		0			Chronic Injury	0	0	0	0	0	0	0
1	0	0	0	0	0	0	1	0	0		0		0	0	0	0	0	0	0		0		0		88.702	112.507	4	4	1	0	0		0	0	0	0	0		0		0	Chronic Injury	0	0	0	0	0	0	0
1	1	1	0	0	0	0	0	1	0		0		0	0	0	0	0	0	0		0		0		72.076	119.39	2	4	1	0	0		0	0	0	0	0		0		0	Chest Pain	0	0	0	0	0	0	0
1	0	1	1	0	1	0	0	1	0		0		0	0	0	0	0	0	0		0		0		82.3449	137.158	3	5	1	0	0		0	0	0	0	0		0		0	Chronic Injury	1	0	0	0	0	0	0
0	1	1	1	0	0	0	0	0	0		0		0	0	0	0	0	0	0		0		0		57.1087	38.5617	2	3	0	1	1		0	0	0	0	0		0		0	Chest Pain	0	0	0	0	0	0	0
0	0	1	1	1	0	0	1	1	0		0		1	0	0	1	0	0	0		0		0		51.2591	112.377	5	5	1	0	0		0	0	0	1	0		0		0	Other Cardiac	0	0	0	0	0	0	0
0	1	1	0	0	0	0	0	0	0		0		0	0	0	0	0	0	0		0		0			76.5887	1	3	0	1	0		0	0	0	0	0		0		0	Chest Pain	0	0	0	0	0	0	0
0	1	0	1	0	0	0	0	1	0		0		0	0	0	0	0	0	1	0.00195312	0		0		65.5485	42.1099	2	6	1	0	1	1	1	0	0	0	0		0		0	Chest Pain	0	0	0	0	0	0	0
0	0	0	1	0	0	0	0	0	0		0		0	0	0	0	0	0	0		0		0		69.7414	37.4036	1	0	0	1	0		0	0	0	0	0		0		0	Non Cardiac	0	0	0	0	0	0	0
1	0	0	1	0	0	0	0	0	0		0		0	0	0	0	0	0	0		0		0		106.638	63.1795	1	4	1	0	0		0	0	0	0	0		0		0	Chest Pain	0	0	0	0	0	0	0
1	0	1	0	0	0	0	0	1	0		0		0	0	0	0	0	0	0		0		0		80.7011	122.277	3	7	0	1	0		0	0	0	0	0		0		0	Non Cardiac	0	0	0	0	0	0	0
0	0	0	0	0	0	0	0	0	0		0		0	0	0	0	0	0	0		0		0		84.4121	154.646	4	5	0	1	0		0	0	0	1	0		0		0	Chronic Injury	0	1	0	0	0	0	0
1	1	1	1	0	0	0	0	0	0		0		0	0	0	0	0	0	0		0		0		113.301	60.4724	2	6	1	0	0		0	0	0	0	0		0		0	Chest Pain	0	0	0	0	0	0	0
1	1	0	0	0	0	0	0	0	0		0		0	0	0	0	0	0	0		0		0		62.8331	97.5414	2	5	0	1	0		0	0	0	0	0		0		0	Chronic Injury	0	0	0	0	0	0	0
1	1	0	1	0	0	0	0	0	0		0		0	0	0	0	0	0	0		0		0		100.878	62.2906	1	5	0	1	0		0	0	0	0	0		0		0	Non Cardiac	0	0	0	0	0	0	0
1	0	0	1	0	0	0	0	0	0		0		0	0	0	0	0	0	0		0		0		111.524	41.6542	1	3	0	1	1		0	0	0	0	0		0		0	Non Cardiac	0	0	0	0	0	0	0
0	1	1	0	0	0	1	0	1	0		0		1	0	1	0	0	0	0		0		0		42.8776	132.364	4	7	0	1	0		0	0	0	1	0		0		0	Chronic Injury	1	0	0	0	0	0	0
1	1	0	0	0	0	0	1	1	0		0		0	0	0	0	0	0	0		0		0		58.3555	178.955	4	6	1	0	0		0	0	0	0	0		0		0	Acute Injury	0	0	0	0	0	0	0
1	1	1	0	0	0	0	0	1	0		0		0	0	0	0	0	0	0		0		0		94.8723	90.5505	3	7	1	0	0		0	0	0	0	0		0		0	Chest Pain	0	0	0	0	0	0	0
0	1	1	0	1	0	0	0	1	0		0		0	0	0	0	0	0	1	99.9336	0		0		58.9254	122.412	6	8	1	0	0		1	0	0	0	0		0			Chronic Injury	1	0	0	0	0	0	0
1	0	1	1	0	0	0	0	0	0		0		0	0	0	0	0	0	0		0		0		104.831	65.1812	1	3	0	1	0		0	0	0	0	0		0			Non Cardiac	0	0	0	0	0	0	0
0	0	1	1	0	0	1	1	1	0		0		0	0	0	0	1	0	0		0		0		60.3189	117.734	3	7	0	1	0		0	0	0	0	0		0		1	Non Cardiac	0	0	0	0	0	0	0
1	1	1	0	0	1	0	1	1	0		0		1	1	0	1	0	0	0		0		0		79.1392	172.179	5	8	1	0	0		0	0	0	1	0		0		1	Chronic Injury	0	0	0	0	0	0	0
0	1	1	1	1	0	1	1	1	0		0		0	1	0	0	1	0	0		0		0		75.0449	56.7598	4	4	0	1	0		0	0	0	0	0		0		1	Non Cardiac	0	0	0	0	0	0	0
1	1	1	1	0	0	1	0	1	0		0		0	0	0	0	0	0	0		0		0		82.8054	96.8819	4	5	0	1	0		0	0	0	0	0		0		0	Non Cardiac	0	0	0	0	0	0	0
0	1	0	1	0	0	0	0	0	0		0		0	0	0	0	0	0	0		0		0		50.6959	125.049	3	4	1	0	0		0	0	0	1	0		0		0	Non Cardiac	0	0	0	0	0	0	0
1	0	0	1	0	0	0	0	0	0		0		0	0	0	0	0	0	1	255.916	0		0		83.0946	111.383	2	3	0	1	0		1	0	0	0	0		0		0	Chest Pain	0	0	0	0	0	0	0
1	0	1	1	0	1	0	0	0	0		0		0	0	0	0	0	0	1	112.67	1	112.67	0		118.062	79.1299	2	6	0	1	1		1	1	0	0	0		1	112.67	0	Chest Pain	1	0	1	0	0	0	0
0	0	0	0	0	0	0	0	0	0		0		0	0	0	0	0	0	0		0		0		76.7922	43.8268	1	1	1	0	1		0	0	0	0	0		0		0	Non Cardiac	0	0	0	0	0	0	0
0	0	0	0	0	0	0	0	0	0		0		0	0	0	0	0	0	0		0		0		91.8804	59.8332	1	1	0	1	1		0	0	0	0	0		0			Non Cardiac	0	0	0	0	0	0	0
1	0	0	0	0	0	0	0	0	0		0		0	0	0	0	0	0	0		0		0		103.019	63.5663	1	1	0	1	1		0	0	0	0	0		0		0	Non Cardiac	0	0	0	0	0	0	0
0	0	0	0	0	0	0	1	1	0		0		0	0	0	0	0	0	0		0		0		61.4996	106.666	4	6	1	0	0		0	0	0	0	0		0		0	Non Cardiac	0	0	0	0	0	0	0
0	1	0	0	0	0	0	0	0	0		0		1	0	0	0	0	0	0		0		0		55.9065	133.594	3	4	0	1	0		0	0	0	0	0		0		0	Chronic Injury	0	0	0	0	0	0	0
0	0	0	0	0	0	0	0	0	0		0		0	0	0	0	0	0	0		0		0		82.3008	37.6511	1	1	0	1	0		0	0	0	0	0		0		0	Non Cardiac	0	0	0	0	0	0	0
1	1	0	1	1	1	0	0	0	0		0		0	0	0	0	0	0	0		0		0		87.0928	84.8564	2	4	0	1	0		0	0	0	0	0		0		0	Non Cardiac	0	0	0	0	0	0	0
0	0	0	1	0	0	0	0	1	0		1	0.298611	0	0	0	0	0	0	0		0		0		63.0428	59.9041	2	4	1	0	0	1	1	0	1	0	1	0.298611	1			T1MI	0	0	0	0	0	0	0
0	1	1	1	0	0	1	1	1	0		0		0	1	0	0	1	0	0		0		0		46.4513	78.1164	4	7	1	0	0		0	0	0	0	0		0		1	Chest Pain	0	0	0	0	0	0	0
0	0	0	1	0	0	0	1	1	0		0		0	0	0	0	0	0	0		0		0		75.8962	60.1994	2	5	1	0	0		0	0	0	0	0		0		0	Non Cardiac	0	0	0	0	0	0	0
0	0	0	1	0	0	0	0	0	0		0		0	0	0	0	0	0	0		0		0		69.4617	26.9511	1	1	0	1	0		0	0	0	0	0		0			Chest Pain	0	0	0	0	0	0	0
1	0	1	0	0	0	0	1	1	0		0		0	0	0	1	0	0	0		0		0		39.3804	176.941	5	8	1	0	0		0	0	0	1	0		0		0	T1MI	0	0	0	0	0	0	0
0	1	0	0	1	0	0	0	0	0		0		0	0	0	0	0	0	0		0		0		85.1514	94.6649	1	3	0	1	0		0	0	0	0	0		0			Non Cardiac	0	0	0	0	0	0	0
1	1	1	0	1	1	0	0	1	0		0		0	0	0	0	0	0	0		0		0		94.7528		4	6	1	0	0		0	0	0	0	0		0		0	Acute Injury	0	0	0	0	0	0	0
0	1	1	0	0	1	0	1	1	0		0		1	0	0	1	0	0	0		0		0		23.9884	188.333	4	7	1	0	0		0	0	0	1	0		0		0	Chronic Injury	0	0	0	0	0	0	0
0	0	0	1	0	0	0	0	0	0		0		0	0	0	0	0	0	0		0		0		81.7908	15.238	1	1	0	1	0		0	0	0	0	0		0		0	Non Cardiac	0	0	0	0	0	0	0
0	0	0	0	0	1	0	0	0	0		0		0	0	0	0	0	0	0		0		0		54.2816	82.98	1	2	0	1	0		0	0	0	0	0		0		0	Non Cardiac	0	0	0	0	0	0	0
0	0	0	1	0	0	0	0	0	0		0		0	0	0	0	0	0	0		0		0		75.1482		1	2	0	1	0		0	0	0	0	0		0		0	Non Cardiac	0	0	0	0	0	0	0
0	1	1	0	0	1	1	0	1	0		0		0	0	0	1	1	0	0		0		0		50.9665	147.608	2	5	0	1	0		0	0	0	0	0		0		1	Chronic Injury	1	0	0	0	0	0	0
0	0	0	1	0	0	0	0	0	0		0		0	0	0	0	0	0	0		0		0			50.9	1	1	0	1	0		0	0	0	0	0		0		0	Chest Pain	0	0	0	0	0	0	0
1	0	0	0	0	0	0	0	0	0		0		0	0	0	0	0	0	0		0		0		134.648	59.048	2	3	1	0	0		0	0	0	1	0		0		0	Non Cardiac	0	0	0	0	0	0	0
0	1	0	1	0	0	0	0	0	0		0		0	0	0	0	0	0	0		0		0		114.314	25.1442	2	3	0	1	1		0	0	0	0	0		0		0	Non Cardiac	0	0	0	0	0	0	0
0	0	0	0	0	0	0	0	0	0		0		0	0	0	0	0	0	0		0		0		113.93	23.2661	1	1	0	1	1		0	0	0	0	0		0		0	Chest Pain	0	0	0	0	0	0	0
1	1	1	1	0	0	0	0	1	0		0		0	0	0	0	0	0	0		0		0		49.4804	77.8245	3	4	0	1	0		0	0	0	0	0		0		0	Non Cardiac	0	0	0	0	0	0	0
1	1	0	0	0	0	0	1	0	0		0		0	0	0	0	0	0	0		0		0		89.2327	115.968	3	5	1	0	0		0	0	0	0	0		0		0	Chronic Injury	0	0	0	0	0	0	0
0	0	1	1	0	0	0	0	1	0		0		0	0	0	0	0	0	0		0		0		68.8484	68.0209	1	4	1	0	0		0	0	0	0	0		0		0	Chronic Injury	0	0	0	0	0	0	0
0	0	0	1	0	0	1	1	1	1		0		0	0	0	0	0	0	0		0		0		66.2552	116.05	3	5	1	0	0	0	1	1	0	1	1		1		0	T1MI	0	0	0	0	0	0	0
1	1	1	1	0	0	0	1	0	0		0		1	0	0	0	0	0	1	8.88867	0		0		62.7879	97.7838	5	5	0	1	0		1	0	0	0	0		0		0	Chest Pain	0	0	0	0	0	0	0
0	0	0	1	0	0	0	0	0	0		0		0	0	0	0	0	0	0		0		0		81.692	34.3511	1	2	0	1	1		0	0	0	0	0		0		0	Non Cardiac	0	0	0	0	0	0	0
0	1	0	1	0	0	1	1	1	1	0.347222	0		0	0	0	0	0	0	0		0		0		55.1701	122.361	3	4	1	0	0	3	1	1	0	0	1	0.347222	1		0	Chest Pain	0	1	0	0	0	0	0
0	0	1	1	0	0	0	0	0	0		0		0	0	0	0	0	0	0		0		0		64.6951	78.5877	2	3	1	0	0		0	0	0	0	0		0		0	Non Cardiac	0	0	0	0	0	0	0
1	1	0	1	0	0	0	1	0	0		0		0	0	0	0	0	0	0		0		0		71.0324	131.16	3	5	1	0	0		0	0	0	0	0		0			Other Cardiac	0	0	0	0	0	0	0
0	1	1	1	0	0	0	0	0	0		0		0	0	0	1	0	0	0		0		0		84.427	41.5354	3	4	0	1	1		0	0	0	0	0		0		0	Non Cardiac	0	0	0	0	0	0	0
1	1	1	1	0	0	0	0	0	0		0		0	1	0	0	1	0	0		0		0		92.3575	88.0322	4	5	0	1	0		0	0	0	0	0		0		1	Non Cardiac	0	0	0	0	0	0	0
0	0	0	0	0	0	0	0	1	0		0		0	0	0	0	0	0	0		0		0		45.8845	144.717	3	6	0	1	0		0	0	0	0	0		0		0	Chronic Injury	0	0	0	0	0	0	0
0	1	1	0	0	1	0	1	0	0		0		0	0	0	0	0	0	0		0		0		43.8639	124.318	3	6	0	1	0		0	0	0	1	0		0		0	Chronic Injury	0	0	0	0	0	0	0
1	0	1	0	0	0	0	0	1	0		0		0	0	0	0	0	0	0		0		0		79.0672	80.6578	1	5	1	0	1		0	0	0	0	0		0		0	Chest Pain	0	0	0	0	0	0	0
1	0	0	1	0	0	0	0	0	0		0		0	0	0	0	0	0	0		0		0			58.8	1	1	0	1	0		0	0	0	0	0		0			Chest Pain	0	0	0	0	0	0	0
0	0	1	1	1	0	1	0	1	0		0		0	1	0	0	1	0	0		0		0		79.3299	70.0992	1	5	0	1	0		0	0	0	0	0		0		1	Non Cardiac	0	0	0	0	0	0	0
0	1	1	1	0	1	0	1	1	0		0		1	1	0	0	0	0	1	246.15	0		0		34.7669	124.001	7	8	0	1	1		1	0	0	0	0		0		1	Chronic Injury	1	1	0	1	0	0	0
1	0	0	0	0	0	0	0	0	0		0		0	0	0	0	0	0	0		0		0		98.9267	88.6823	2	2	1	0	0		0	0	0	0	0		0		0	Non Cardiac	0	0	0	0	0	0	0
0	1	1	0	0	0	1	1	1	0		0		0	1	0	0	0	0	0		0		0		61.8734			4	0	1	0		0	0	0	0	0		0		1	Chest Pain	0	0	0	0	0	0	0
0	0	1	1	0	0	0	0	0	0		0		0	0	0	0	0	0	0		0		0		75.4831	56.7082	2	4	0	1	1		0	0	0	0	0		0		0	Chest Pain	0	0	0	0	0	0	0
1	0	0	1	0	0	0	0	0	0		0		0	0	0	0	0	0	0		0		0		104.78	69.4361	1	1	0	1	0		0	0	0	0	0		0		0	Non Cardiac	0	0	0	0	0	0	0
1	0	0	0	0	1	0	0	0	0		0		0	0	0	0	0	0	0		0		0		104.574	112.352	2	5	0	1	1		0	0	0	1	0		0		0	Non Cardiac	0	0	0	0	0	0	0
0	0	1	1	0	0	0	0	0	0		0		0	0	0	0	0	0	0		0		0		65.2523	27.7692	1	2	0	1	0		0	0	0	0	0		0		0	Chest Pain	0	0	0	0	0	0	0
1	1	0	1	0	0	0	1	0	0		0		0	0	0	0	0	0	0		0		0		83.6254	146.423	4	6	1	0	0	1	1	0	0	0	0		0		0	Chronic Injury	0	0	0	0	0	0	0
0	1	0	1	0	0	0	0	0	0		0		0	0	0	0	0	0	0		0		0		79.1454	53.0751	1	2	0	1	0		0	0	0	0	0		0			Chest Pain	0	0	0	0	0	0	0
0	1	0	0	0	0	0	1	0	0		0		0	0	0	0	0	0	0		0		0		76.1353	38.9714	1	3	0	1	0		0	0	0	0	0		0		0	Non Cardiac	0	0	0	0	0	0	0
1	0	0	1	0	0	0	0	0	0		0		0	0	0	0	0	0	0		0		0		107.857	57.8478	1	1	0	1	0		0	0	0	0	0		0		0	Non Cardiac	0	0	0	0	0	0	0
1	1	1	1	0	0	0	1	1	0		0		0	0	0	0	0	0	0		0		0		35.8984	219.69	6	7	1	0	0		0	0	0	1	0		0		0	Chronic Injury	0	0	0	0	0	0	0
0	1	1	0	0	0	0	1	1	0		0		1	1	0	1	0	0	0		0		0		59.4979	121.799	3	7	1	0	0		0	0	0	0	0		0		1	Chronic Injury	1	0	0	0	0	0	0
0	0	0	0	0	0	0	0	0	0		0		0	0	0	0	0	0	0		0		0		53.428	69.6251	1	3	0	1	1		0	0	0	0	0		0		0	Non Cardiac	0	0	0	0	0	0	0
1	1	1	1	1	0	0	0	1	0		0		0	0	0	0	0	0	0		0		0		99.6763	54.7462	3	4	0	1	0		0	0	0	0	0		0		0	Chest Pain	0	0	0	0	0	0	0
1	1	1	0	0	1	0	1	1	0		0		1	0	0	0	0	0	0		0		0		26.8567	143.595	2	3	0	1	0		0	0	0	0	0		0		0	Other Cardiac	0	0	0	0	0	0	0
0	0	0	0	0	0	0	0	0	0		0		0	0	0	0	0	0	0		0		0		60.4187		2	4	0	1	0		0	0	0	0	0		0		0	Non Cardiac	0	0	0	0	0	0	0
1	0	0	0	0	0	0	0	0	0		0		0	0	0	0	0	0	0		0		0		120.322	53.6654	1	2	1	0	1		0	0	0	0	0		0		0	Non Cardiac	0	0	0	0	0	0	0
1	0	1	1	0	0	0	0	1	0		0		0	0	0	0	0	0	0		0		0		94.0844	102.962	4	5	1	0	0		0	0	0	0	0		0		0	Non Cardiac	0	0	0	0	0	0	0
1	0	0	0	0	0	0	1	0	0		0		0	0	0	0	0	0	0		0		0		89.3033	141.179	3	5	1	0	0		0	0	0	0	0		0		0	Chronic Injury	0	0	0	0	0	0	0
0	0	0	0	0	0	0	0	0	0		0		0	0	0	0	0	0	0		0		0		67.739	30.9258	1	0	1	0	0		0	0	0	0	0		0		0	Other Cardiac	0	0	0	0	0	0	0
0	0	0	0	0	0	0	0	0	0		0		0	0	0	0	0	0	0		0		0		101.141	29.1186	1	0	0	1	0		0	0	0	0	0		0		0	Other Cardiac	0	0	0	0	0	0	0
1	1	0	1	0	1	0	0	0	0		0		1	1	0	1	0	0	0		0		0		88.8413	130.536	3	7	0	1	0		0	0	0	0	0		0		1	Chronic Injury	0	0	0	0	0	0	0
1	1	1	1	0	0	0	0	0	0		0		0	0	0	0	0	0	0		0		0		85.9978	90.5559	3	7	0	1	0		0	0	0	0	0		0		0	Chest Pain	0	0	0	0	0	0	0
1	1	0	0	1	1	0	0	0	0		0		0	0	0	0	0	0	0		0		0		30.1075	148.646	4	6	1	0	0		0	0	0	0	0		0		0	Chronic Injury	1	0	0	0	0	0	0
0	0	1	1	0	0	0	0	1	0		0		0	0	0	0	0	0	0		0		0		53.9836	67.0664	1	5	1	0	0		0	0	0	0	0		0		0	Chest Pain	0	0	0	0	0	0	0
1	0	1	1	0	1	0	1	0	0		0		1	0	1	0	0	0	0		0		0		85.5435	115.658	4	7	1	0	0		0	0	0	0	0		0		0	Chronic Injury	0	0	0	0	0	0	0
1	1	0	0	0	0	0	0	0	0		0		0	0	0	0	0	0	0		0		0		103.075	51.3683	1	1	0	1	0		0	0	0	0	0		0		0	Non Cardiac	0	0	0	0	0	0	0
1	1	0	0	0	0	0	0	0	0		0		0	0	0	0	0	0	0		0		0		121.414	39	1	3	0	1	1		0	0	0	0	0		0		0	Non Cardiac	0	0	0	0	0	0	0
1	1	1	0	0	1	1	0	1	0		0		0	0	0	0	0	0	0		0		0		92.6497	109.229	3	5	1	0	1		0	0	0	1	0		0		0	Non Cardiac	0	0	0	0	0	0	0
0	0	0	1	0	0	0	0	0	0		0		0	0	0	0	0	0	0		0		0		59.7949	57.438	1	2	0	1	0		0	0	0	0	0		0		0	Non Cardiac	0	0	0	0	0	0	0
1	1	1	1	0	0	0	0	1	0		0		0	0	0	0	0	0	0		0		0		103.082	53.6086	2	6	1	0	0	2	1	0	0	0	0		0		0	Non Cardiac	0	0	0	0	0	0	0
1	1	1	0	1	0	0	0	1	0		0		0	0	0	0	0	0	0		0		0		60.9156	76.3609	3	5	1	0	0		0	0	0	0	0		0		0	Non Cardiac	0	0	0	0	0	0	0
0	1	1	0	0	0		1	1	0		0		0	0	0	0	0	0	0		0		0		62.1294	84.9326	3	4	1	0	0		0	0	0	0	0		0		0	Non Cardiac	0	0	0	0	0	0	0
1	1	1	1	1	0	0	0	1	0		0		0	0	0	0	0	0	0		0		0		79.8678	102.764	3	4	1	0	0		0	0	0	0	0		0		0	Non Cardiac	0	0	0	0	0	0	0
0	0	0	1	0	0	0	0	0	0		0		0	0	0	0	0	0	0		0		0		63.5907	32.3561	1	1	0	1	0		0	0	0	0	0		0		0	Chest Pain	0	0	0	0	0	0	0
0	1	0	0	0	1	0	0	0	0		0		0	0	0	0	0	0	0		0		0		41.3764	133.098	4	4	0	1	0		0	0	0	0	0		0		0	Chronic Injury	0	0	0	0	0	0	0
0	0	0	1	0	0	0	0	0	0		0		0	0	0	0	0	0	0		0		0		60.9434	68.5826	1	4	1	0	1		0	0	0	0	0		0		0	Chest Pain	0	0	0	0	0	0	0
1	1	0	1	0	0	0	1	0	0		0		0	0	0	0	0	0	0		0		0		87.3612	86.119	3	4	0	1	0		0	0	0	0	0		0		0	Chest Pain	0	0	0	0	0	0	0
1	1	1	1	0	0	0	0	0	0		0		1	1	0	0	0	0	0		0		0		60.0412	102.625	4	6	1	0	0		0	0	0	0	0		0		1	Other Cardiac	1	1	0	0	0	0	0
1	1	1	1	0	0	0	1	1	0		0		1	1	0	0	1	0	0		0		0		64.54	116.332	2	4	0	1	0		0	0	0	0	0		0		1	Non Cardiac	0	1	0	0	0	0	0
1	1	1	1	0	0	0	1	1	0		0		0	1	0	0	0	1	0		0		0		51.9217	123.065	4	5	0	1	0		0	0	0	0	0		0		1	Non Cardiac	1	0	0	0	0	0	0
1	1	0	0	1	1	0	0	0	0		0		0	1	0	1	0	0	0		0		0		72.6248	169.222	5	7	1	0	0		0	0	0	1	0		0		1	Chronic Injury	1	0	0	0	0	0	0
0	0	0	1	0	0	0	0	0	0		0		0	0	0	0	0	0	0		0		0		98.9615	69.204	1	2	0	1	0		0	0	0	0	0		0		0	Chest Pain	0	0	0	0	0	0	0
1	0	0	1	0	0	0	0	0	0		0		0	0	0	0	0	0	0		0		0		132.141	22.6977	1	2	0	1	1		0	0	0	0	0		0		0	Chest Pain	0	0	0	0	0	0	0
1	0	0	0	0	0	0	0	0	0		0		0	0	0	0	0	0	0		0		0		86.4071	90.7634	2	3	0	1	0		0	0	0	0	0		0		0	Non Cardiac	0	0	0	0	0	0	0
0	0	0	0	0	0	0	0	0	0		0		0	0	0	0	0	0	0		0		0		49.3674	101.057	2	4	1	0	0		0	0	0	0	0		0			Chronic Injury	0	0	0	0	0	0	0
1	0	1	1	0	0	0	0	0	0		0		0	0	0	0	0	0	0		0		0		96.2746	86.8347	2	4	0	1	0		0	0	0	0	0		0		0	Chest Pain	0	0	0	0	0	0	0
1	1	0	0	0	0	0	0	0	0		0		0	0	0	0	0	0	0		0		0		110.584	41.4395	1	3	0	1	1		0	0	0	0	0		0		0	Chest Pain	0	0	0	0	0	0	0
0	0	0	0	0	0	0	0	0	0		0		0	0	0	0	0	0	0		0		0		67.0976		2	3	0	1	0		0	0	0	0	0		0		0	Chest Pain	0	0	0	0	0	0	0
0	0	1	0	0	0	0	0	0	0		0		0	0	0	0	0	0	0		0		0		44.1457	155.521	4	4	1	0	0		0	0	0	0	0		0		0	Acute Injury	1	0	0	0	0	0	0
1	1	0	0	0	0	0	0	0	0		0		0	0	0	0	0	0	0		0		0		105.25	59.99	2	2	0	1	0		0	0	0	0	0		0		0	Chest Pain	0	0	0	0	0	0	0
0	0	0	0	0	0	0	0	0	0		0		0	0	0	0	0	0	0		0		0		80.3432	28.6339	1	0	0	1	0		0	0	0	0	0		0		0	Non Cardiac	0	0	0	0	0	0	0
0	0	0	0	0	0	0	0	0	0		0		0	0	0	0	0	0	0		0		0		77.0145	45.4293	1	1	0	1	1		0	0	0	0	0		0		0	Non Cardiac	0	0	0	0	0	0	0
1	1	0	0	0	0	1	0	1	0		0		0	0	0	0	0	0	0		0		0		73.377	159.244	4	5	1	0	0		0	0	0	0	0		0		0	Chronic Injury	0	0	0	0	0	0	0
0	1	1	0	1	0	1	0	1	0		0		0	0	0	0	0	0	0		0		0		49.62	113.942	4	4	1	0	0		0	0	0	0	0		0			Non Cardiac	0	0	0	0	0	0	0
1	0	1	1	0	0	0	0	0	0		0		0	0	0	0	0	0	0		0		0		87.3621	99.2631	3	4	0	1	0		0	0	0	0	0		0		0	Non Cardiac	0	0	0	0	0	0	0
0	1	1	1	1	0	0	0	1	0		0		1	1	0	1	0	1	0		0		0		19.0769	176.206	6	8	1	0	0		0	0	0	1	0		0		1	Chronic Injury	1	0	0	0	0	0	0
1	1	1	1	0	1	0	0	1	0		0		0	0	0	0	1	0	1	263.867	0		0		100.442	141.113	3	5	1	0	1		1	0	0	1	0		0		1	Non Cardiac	0	0	0	0	0	0	0
1	0	0	0	0	0	0	1	0	0		0		0	0	0	1	0	0	0		0		0		77.7203	135.509	4	6	1	0	0		0	0	0	0	0		0		0	Other Cardiac	0	0	0	0	0	0	0
1	1	1	1	0	0	0	0	0	0		0		0	0	0	0	0	0	0		0		0		65.8558	111.614	4	5	0	1	0		0	0	0	1	0		0		0	Non Cardiac	0	0	0	0	0	0	0
1	1	0	0	0	1	0	0	0	0		0		0	0	0	0	0	0	0		0		0		119.356	41.6189	1	2	0	1	0		0	0	0	0	0		0		0	Chest Pain	0	0	0	0	0	0	0
1	1	1	0	1	0	0	0	0	0		0		1	0	0	0	0	0	0		0		0		70.6764	125.901	3	4	0	1	0		0	0	0	0	0		0		0	Non Cardiac	0	0	0	0	0	0	0
0	1	1	1	1	1	0	0	1	0		0		0	0	0	0	0	0	0		0		0		29.9239	118.449	4	5	1	0	0		0	0	0	0	0		0		0	Chronic Injury	0	0	0	0	0	0	0
0	0	1	1	0	0	0	0	0	0		0		1	0	0	0	0	0	0		0		0		102.633	58.9918	2	3	0	1	1		0	0	0	0	0		0		0	Other Cardiac	0	0	0	0	0	0	0
1	1	0	0	0	0	0	0	0	0		0		0	0	0	0	0	0	0		0		0		119.331	47.3731	2	3	1	0	0		0	0	0	0	0		0		0	Chest Pain	0	0	0	0	0	0	0
0	0	1	1	0	0	0	0	1	0		0		0	0	0	0	0	0	0		0		0		77.35	66.5185	2	2	0	1	0		0	0	0	0	0		0		0	Chest Pain	0	0	0	0	0	0	0
0	0	1	0	1	0	0	0	1	0		0		0	0	0	0	0	0	0		0		0		47.3651	113.23	2	6	0	1	0		0	0	0	0	0		0		0	Non Cardiac	0	0	0	0	0	0	0
1	0	1	1	0	0	0	0	0	0		0		0	0	0	0	0	0	0		0		0		94.4361	54.7386	1	5	0	1	0		0	0	0	0	0		0		0	Non Cardiac	0	0	0	0	0	0	0
1	0	0	1	0	0	0	0	0	0		0		0	0	0	0	0	0	0		0		0		114.374	43.372	1	4	1	0	1		0	0	0	0	0		0		0	Chest Pain	0	0	0	0	0	0	0
0	0	0	0	0	0	0	0	0	0		0		0	0	0	0	0	0	0		0		0		95.38	44.8231	1	1	0	1	1		0	0	0	0	0		0		0	Non Cardiac	0	0	0	0	0	0	0
1	1	0	1	1	0	0	1	0	0		0		0	0	1	0	0	0	0		0		0		76.846	76.6749	3	5	0	1	0		0	0	0	0	0		0		0	Chest Pain	0	0	0	0	0	0	0
1	0	1	1	0	0	0	0	0	0		0		0	0	0	0	0	0	0		0		0		135.202	34.9086	1	2	0	1	0		0	0	0	0	0		0		0	Non Cardiac	0	0	0	0	0	0	0
0	0	0	1	0	0	0	0	0	0		0		0	0	0	0	0	0	0		0		0		94.6378	30.7834	1	2	0	1	1		0	0	0	0	0		0		0	Chest Pain	0	0	0	0	0	0	0
0	0	0	0	0	0	0	0	0	0		0		0	0	0	0	0	0	0		0		0		58.9753	37.0863	1	3	1	0	0		0	0	0	0	0		0		0	Chest Pain	0	0	0	0	0	0	0
0	0	0	1	0	0	0	0	0	0		0		0	0	0	0	0	0	0		0		0		73.9321	32.7167	1	3	0	1	0		0	0	0	0	0		0		0	Chest Pain	0	0	0	0	0	0	0
0	0	1	1	0	0	0	0	0	0		0		0	0	0	0	0	0	0		0		0		44.4823	68.2691	1	5	1	0	0		0	0	0	0	0		0		0	Chest Pain	0	0	0	0	0	0	0
1	0	0	0	0	0	0	0	0	0		0		0	0	0	0	0	0	0		0		0		118.692	37.9186	1	1	0	1	0		0	0	0	0	0		0		0	Chest Pain	0	0	0	0	0	0	0
1	1	1	1	0	0	0	0	0	0		0		0	0	0	0	0	0	0		0		0		90.8066	87.7399	4	5	0	1	0		0	0	0	0	0		0		0	Other Cardiac	0	0	0	0	0	0	0
1	1	1	1	0	0	0	0	0	0		0		0	1	0	0	0	0	0		0		0		107.161	75.5817	2	6	0	1	1		0	0	0	0	0		0		1	Chronic Injury	0	0	0	0	0	0	0
1	1	0	1	0	0	0	1	1	0		0		0	0	0	0	0	0	0		0		0		82.0592	139.296	4	7	1	0	0	1	1	0	0	0	0		0		0	Chronic Injury	0	0	0	0	0	0	0
0	1	1	1	1	0	0	0	0	0		0		0	0	0	0	0	0	0		0		0		49.8323	46.9286	3	5	1	0	1		0	0	0	0	0		0		0	Chest Pain	0	0	0	0	0	0	0
0	1	1	0	0	1	0	1	1	0		0		0	0	0	0	0	0	0		0		0		77.4693	80.8183	2	5	1	0	0		0	0	0	0	0		0		0	Chest Pain	0	0	0	0	0	0	0
1	1	0	0	0	0	0	0	0	0		0		0	0	0	0	0	0	0		0		0		113.965	61.2495	1	2	1	0	0		0	0	0	0	0		0		0	Chest Pain	0	0	0	0	0	0	0
0	1	1	0	0	0	0	1	1	0		0		1	1	0	1	0	1	0		0		0		60.3056	104.02	2	6	1	0	0		0	0	0	0	0		0		1	Chronic Injury	1	0	0	0	0	0	0
0	0	0	0	0	0	0	0	0	0		0		0	0	0	0	0	0	0		0		0		96.0132	65.3552	1	4	0	1	1		0	0	0	0	0		0		0	Chest Pain	0	0	0	0	0	0	0
0	1	0	1	0	0	0	0	0	0		0		0	0	0	0	0	0	0		0		0		30.6636	118.276	3	5	1	0	0		0	0	0	1	0		0		0	Chest Pain	0	0	0	0	0	0	0
0	0	0	1	0	0	0	0	0	0		0		0	0	0	0	0	0	0		0		0		54.2681	35.9878	1	2	0	1	1		0	0	0	0	0		0		0	Non Cardiac	0	0	0	0	0	0	0
1	1	0	0	1	0	0	0	0	0		0		0	0	0	0	0	0	0		0		0		82.1229	93.0646	3	3	0	1	0		0	0	0	0	0		0		0	Non Cardiac	0	0	0	0	0	0	0
0	1	1	1	0	1	0	0	0	0		0		0	0	1	0	0	1	0		0		0		37.3871	117.187	3	5	0	1	0		0	0	0	0	0		0		1	Chest Pain	0	0	0	0	0	0	0
0	0	0	0	0	1	0	0	0	0		0		0	0	0	0	0	0	0		0		0		40.6824	162.724	5	6	1	0	0		0	0	0	0	0		0		0	Acute Injury	1	0	0	0	0	0	0
0	1	0	0	0	1	0	0	0	0		0		0	0	0	0	0	0	0		0		0		69.0997	136.173	3	6	1	0	0		0	0	0	1	0		0		0	Chronic Injury	1	0	0	0	0	0	0
0	0	0	0	0	0	0	0	0	0		0		0	0	0	0	0	0	0		0		0		67.0397	37.341	1	3	0	1	0		0	0	0	0	0		0		0	Chest Pain	0	0	0	0	0	0	0
1	1	0	0	0	0	0	0	0	0		0		0	0	0	0	0	0	0		0		0		101.788	73.6581	3	7	0	1	0		0	0	0	0	0		0		0	Chest Pain	0	0	0	0	0	0	0
0	0	0	0	0	0	0	0	0	0		0		0	0	0	0	0	0	0		0		0		113.357	22.1661	1	0	0	1	1		0	0	0	0	0		0		0	Non Cardiac	0	0	0	0	0	0	0
1	0	1	0	0	0	0	0	0	0		0		0	0	0	0	0	0	0		0		0		107.534	71.8846	1	2	1	0	0		0	0	0	0	0		0			Chest Pain	0	0	0	0	0	0	0
0	0	0	1	0	1	0	0	0	0		0		1	0	0	0	0	0	0		0		0		79.098	89.738	3	3	1	0	0		0	0	0	0	0		0		0	Non Cardiac	1	0	0	0	0	0	0
1	0	1	0	0	0	0	0	0	0		0		0	0	0	0	0	0	0		0		0		94.9186	81.0846	2	5	0	1	0		0	0	0	0	0		0			Chest Pain	0	0	0	0	0	0	0
0	0	1	1	0	0	0	0	0	0		0		0	0	0	0	0	0	0		0		0		53.0572	74.7482	1	4	1	0	0		0	0	0	0	0		0		0	Chest Pain	0	0	0	0	0	0	0
1	1	1	1	0	0	0	0	1	0		0		0	0	0	0	0	0	0		0		0		104.406	81.6013	4	4	0	1	1		0	0	0	0	0		0		0	Chest Pain	0	0	0	0	0	0	0
1	1	1	1	0	0	0	0	0	0		0		0	0	0	0	0	0	0		0		0		95.3606	77.532	2	4	1	0	0	1	1	0	0	0	0		0		0	Other Cardiac	0	0	0	0	0	0	0
0	0	0	0	0	0	0	0	0	0		0		0	0	0	0	0	0	0		0		0		52.0425	55.1233	1	1	0	1	1		0	0	0	0	0		0		0	Chest Pain	0	0	0	0	0	0	0
1	0	0	1	0	0	0	0	0	0		0		0	0	0	0	0	0	0		0		0		110.293	54.7146	1	2	0	1	0		0	0	0	0	0		0		0	Chest Pain	0	0	0	0	0	0	0
0	0	1	1	0	0	0	1	1	0		0		0	0	0	0	1	0	0		0		0		71.847	36.1532	2	5	1	0	0		0	0	0	0	0		0		1	Chest Pain	0	0	0	0	0	0	0
1	0	0	1	0	0	0	0	0	0		0		0	0	0	0	0	0	0		0		0		137.493	36.0136	1	1	0	1	0		0	0	0	0	0		0		0	Non Cardiac	0	0	0	0	0	0	0
1	0	1	0	0	0	0	0	0	0		0		0	0	0	0	0	0	0		0		0		97.5179	69.6946	1	2	0	1	1		0	0	0	0	0		0		0	Other Cardiac	0	0	0	0	0	0	0
1	1	0	1	0	0	0	0	0	0		0		0	0	0	0	0	0	0		0		0		90.8558	77.8411	2	4	1	0	0		0	0	0	0	0		0		0	Non Cardiac	0	0	0	0	0	0	0
1	0	0	0	0	0	0	0	0	0		0		1	0	0	0	0	0	0		0		0		102.732	78.6392	1	4	0	1	1		0	0	0	0	0		0		0	Non Cardiac	0	0	0	0	0	0	0
0	1	0	1	0	0	0	0	0	0		0		0	0	0	0	0	0	0		0		0		30.7145	112.852	2	4	0	1	0		0	0	0	0	0		0		0	Chronic Injury	1	0	0	0	0	0	0
0	1	0	0	0	0	0	0	0	0		0		0	0	0	0	0	0	0		0		0		55.3304	52.6553	1	2	0	1	0		0	0	0	0	0		0		0	Non Cardiac	1	0	0	0	0	0	0
0	0	1	1	0	0	0	0	0	0		0		0	0	0	0	0	0	0		0		0		64.013	64.813	1	3	1	0	0		0	0	0	0	0		0			Chest Pain	0	0	0	0	0	0	0
1	0	0	1	0	0	0	0	0	0		0		0	0	0	0	0	0	0		0		0		104.933	74.6819	1	2	0	1	0		0	0	0	0	0		0			Chest Pain	0	0	0	0	0	0	0
0	0	1	0	0	0	0	0	0	0		0		0	0	0	0	0	0	0		0		0		61.1512	59.7103	1	2	0	1	0		0	0	0	0	0		0		0	Non Cardiac	0	0	0	0	0	0	0
0	1	1	1	0	0	1	0	1	0		0		0	1	0	0	0	0	0		0		0		30.5245	124.609	3	6	1	0	0		0	0	0	0	0		0		1	Chronic Injury	0	0	0	0	0	0	0
1	0	0	0	0	0	0	0	0	0		0		0	0	0	0	0	0	0		0		0		108.601	41.5137	1	3	1	0	1		0	0	0	0	0		0		0	Chest Pain	0	0	0	0	0	0	0
0	1	1	1	0	0	0	0	0	0		0		0	0	0	0	0	0	0		0		0		54.3314	104.07	4	6	1	0	0		0	0	0	0	0		0			Chest Pain	0	0	0	0	0	0	0
0	0	0	0	0	0	0	0	0	0		0		0	0	0	0	0	0	0		0		0		80.1295	16.238	1	0	0	1	0		0	0	0	0	0		0		0	Chest Pain	0	0	0	0	0	0	0
0	0	1	0	0	0	0	0	1	0		0		0	0	0	0	0	0	0		0		0		55.8381	62.46	2	4	0	1	0		0	0	0	0	0		0		0	Chest Pain	0	0	0	0	0	0	0
0	0	0	1	0	0	0	0	0	0		0		0	0	0	0	0	0	0		0		0		67.7908	30.3901	1	4	1	0	1		0	0	0	0	0		0		0	Chest Pain	0	0	0	0	0	0	0
0	0	0	1	0	0	0	0	0	0		0		0	0	0	0	0	0	0		0		0		101.716	77.6419	1	3	1	0	0		0	0	0	0	0		0		0	Chronic Injury	0	0	0	0	0	0	0
1	1	0	1	0	1	0	0	0	0		0		0	0	0	0	0	0	0		0		0		105.576	82.7125	1	3	1	0	0		0	0	0	1	0		0		0	Non Cardiac	0	0	0	0	0	0	0
1	0	1	1	1	0	0	0	0	0		0		0	0	0	0	0	0	0		0		0		97.4472	126.963	4	5	0	1	1		0	0	0	1	0		0		0	Chest Pain	0	0	0	0	0	0	0
1	0	1	0	0	0	0	0	0	0		0		0	0	0	0	0	0	0		0		0		106.173	51.6966	1	3	0	1	0		0	0	0	0	0		0		0	Chest Pain	0	0	0	0	0	0	0
0	0	0	0	0	0	0	0	0	0		0		0	0	0	0	0	0	0		0		0		69.4804	29.0821	1	2	0	1	0		0	0	0	0	0		0		0	Chest Pain	0	0	0	0	0	0	0
1	0	1	1	0	0	0	0	0	0		0		0	0	0	0	0	0	0		0		0		100.715	65.6424	1	2	0	1	0		0	0	0	0	0		0		0	Chest Pain	0	0	0	0	0	0	0
1	0	0	1	0	0	0	0	0	0		0		0	0	0	0	0	0	0		0		0		99.9469	83.6226	2	5	1	0	0		0	0	0	0	0		0		0	Chest Pain	0	0	0	0	0	0	0
1	0	0	1	0	0	0	0	1	0		0		0	0	0	0	0	0	0		0		0		103.189	112.098	3	5	1	0	1	6	1	0	0	1	0		0		0	Non Cardiac	0	0	0	0	0	0	0
1	0	1	1	0	0	0	0	0	0		0		0	0	0	0	0	0	0		0		0		103.514	69.8213	2	4	0	1	1		0	0	0	0	0		0		0	Chest Pain	0	0	0	0	0	0	0
1	1	1	0	0	0	0	0	0	0		0		1	1	0	0	1	0	0		0		0		88.984	91.7408	3	7	0	1	0		0	0	0	0	0		0		1	Non Cardiac	0	0	0	0	0	0	0
1	0	1	0	0	0	0	0	1	0		0		0	0	0	0	0	0	0		0		0		88.0803	109.812	2	3	0	1	0		0	0	0	0	0		0		0	Non Cardiac	0	0	0	0	0	0	0
1	1	1	1	1	1	0	0	0	0		0		0	0	0	0	0	0	0		0		0		95.3909	78.5839	3	4	0	1	0		0	0	0	0	0		0		0	Chest Pain	0	0	0	0	0	0	0
1	1	1	0	1	0	0	0	0	0		0		0	0	0	0	0	0	0		0		0		68.0321	115.171	4	5	0	1	0		0	0	0	0	0		0		0	Non Cardiac	0	0	0	0	0	0	0
1	1	0	1	0	0	0	0	0	0		0		0	0	1	0	0	0	0		0		0		120.575	30.2	1	2	0	1	0		0	0	0	0	0		0		0	Non Cardiac	0	0	0	0	0	0	0
1	0	0	1	0	0	0	0	0	0		0		0	0	0	0	0	0	0		0		0		118.108	46.4977	1	1	0	1	0		0	0	0	0	0		0		0	Non Cardiac	0	0	0	0	0	0	0
0	1	0	0	0	0	0	1	0	0		0		0	0	0	0	0	0	0		0		0		42.0281	127.648	4	4	1	0	0		0	0	0	0	0		0		0	Chronic Injury	0	0	0	0	0	0	0
0	0	0	1	0	0	0	0	0	0		0		0	0	0	0	0	0	0		0		0		89.2598	45.4748	1	2	0	1	1		0	0	0	0	0		0		0	Chest Pain	0	0	0	0	0	0	0
1	0	0	1	0	0	0	0	0	0		0		0	0	0	0	0	0	0		0		0		127.879	28.7923	1	1	0	1	0		0	0	0	0	0		0			Non Cardiac	0	0	0	0	0	0	0
0	1	1	1	0	0	1	0	1	0		0		0	1	0	0	1	0	1	25.7285	0		0		32.5433	121.556	4	7	0	1	0		1	0	0	0	0		0		1	Chronic Injury	1	0	0	0	0	0	1
1	1	0	1	0	0	0	0	1	0		0		0	0	0	0	0	0	0		0		0		78.8985	118.298	4	5	1	0	0		0	0	0	0	0		0		0	Chronic Injury	0	0	0	0	0	0	0
1	0	0	1	0	0	0	0	0	0		0		0	0	0	0	0	0	0		0		0		109.293	45.4993	1	3	0	1	1		0	0	0	0	0		0		0	Non Cardiac	0	0	0	0	0	0	0
1	0	1	1	0	0	0	0	0	0		0		0	0	0	0	0	0	0		0		0		99.2431	58.638	1	3	0	1	0		0	0	0	0	0		0		0	Non Cardiac	0	0	0	0	0	0	0
1	0	1	0	0	0	0	0	0	0		0		0	0	0	0	0	0	1	197.521	0		0		108.264	57.7536	1	2	0	1	0		1	0	0	0	0		0		0	Chest Pain	0	0	0	0	0	0	0
1	0	0	0	0	0	0	0	0	0		0		0	0	0	0	0	0	0		0		0		114.061	46.0482	1	4	1	0	1		0	0	0	0	0		0		0	Chest Pain	0	0	0	0	0	0	0
0	0	0	0	0	0	0	0	0	0		0		0	0	0	0	0	0	0		0		0		87.357	37.8431	1	1	1	0	0		0	0	0	0	0		0		0	Other Cardiac	0	0	0	0	0	0	0
0	0	0	1	0	1	0	0	1	0		0		0	0	0	0	0	0	0		0		0		73.6702	61.5469	2	2	0	1	0		0	0	0	0	0		0		0	Non Cardiac	0	0	0	0	0	0	0
1	0	1	1	0	0	0	0	1	0		0		0	0	0	0	0	0	0		0		0		103.229	58.5587	2	6	0	1	0		0	0	0	0	0		0		0	Chest Pain	0	0	0	0	0	0	0
0	1	0	0	0	0	0	0	0	0		0		0	0	0	0	0	0	0		0		0		53.3261	95.104	2	3	0	1	0		0	0	0	0	0		0			Chest Pain	0	0	0	0	0	0	0
0	0	0	0	0	0	0	0	0	0		0		0	0	0	0	0	0	0		0		0		72.8019	96.4257	2	2	0	1	0		0	0	0	0	0		0		0	Chest Pain	0	0	0	0	0	0	0
1	1	1	0	0	0	0	0	1	0		0		0	0	1	0	0	0	0		0		0		97.6442	62.8175	2	4	1	0	0		0	0	0	0	0		0		0	Chest Pain	0	0	0	0	0	0	0
0	0	0	0	0	0	0	0	0	0		0		0	0	0	0	0	0	0		0		0		71.1283	59.3962	1	2	0	1	0		0	0	0	0	0		0		0	Chest Pain	0	0	0	0	0	0	0
1	0	1	0	0	0	0	1	0	0		0		0	0	0	0	0	0	0		0		0		99.7378	94.2136	0	1	1	0	0		0	0	0	0	0		0		0	Other Cardiac	0	0	0	0	0	0	0
1	1	1	1	1	0	0	0	1	0		0		0	0	0	0	0	0	0		0		0		93.29	80.8233	2	4	0	1	0		0	0	0	0	0		0			Chest Pain	0	0	0	0	0	0	0
1	1	0	1	0	0	0	0	0	0		0		0	0	0	0	0	0	0		0		0		132.553	20.6873	1	2	0	1	0		0	0	0	0	0		0		0	Chest Pain	0	0	0	0	0	0	0
0	1	1	0	1	1	0	1	1	0		0		1	0	0	1	0	0	0		0		0		42.008	156.419	5	7	1	0	0		0	0	0	0	0		0		0	Chronic Injury	1	0	0	0	0	0	0
1	0	0	0	0	0	0	0	0	0		0		0	0	0	0	0	0	0		0		0		130.635	30.7873	1	5	0	1	1		0	0	0	0	0		0		0	Non Cardiac	0	0	0	0	0	0	0
0	1	1	0	0	0	0	1	1	0		0		0	0	0	0	0	0	1	39.6836	0		0		80.5113	75.356	2	7	1	0	0		1	0	0	0	0		0		0	Chest Pain	0	0	0	0	0	0	0
1	1	1	1	1	0	1	1	1	0		0		1	0	0	1	1	0	1	201.711	0		0		77.2526	105.503	3	7	1	0	0		1	0	0	0	0		0		1	Chronic Injury	1	0	0	0	0	0	0
1	0	1	0	0	0	0	0	0	0		0		0	0	0	0	0	0	0		0		0		102.753	70.7578	1	5	0	1	1		0	0	0	0	0		0		0	Chest Pain	0	0	0	0	0	0	0
1	0	1	0	0	0	0	0	0	0		0		0	0	0	0	0	0	0		0		0		133.789	28.6217	1	5	1	0	1		0	0	0	0	0		0		0	Chest Pain	0	0	0	0	0	0	0
1	0	0	0	0	0	0	0	0	0		0		0	0	0	0	0	0	0		0		0		145.953	31.6281	1	1	0	1	0		0	0	0	0	0		0		0	Non Cardiac	0	0	0	0	0	0	0
0	0	1	0	0	0	0	0	0	0		0		0	0	0	0	0	0	0		0		0			56.5314	1	3	0	1	1		0	0	0	0	0		0		0	Non Cardiac	0	0	0	0	0	0	0
0	1	1	1	1	1	0	0	1	0		0		0	1	0	0	0	0	0		0		0		82.9839	94.6617	3	5	1	0	0	2	1	0	0	0	0		0		1	Chronic Injury	0	1	0	0	0	0	0
0	0	0	0	0	0	0	0	0	0		0		0	0	0	0	0	0	0		0		0		72.9041	85.4925	2	3	1	0	0		0	0	0	0	0		0			Chest Pain	0	0	0	0	0	0	0
0	1	0	0	0	0	0	1	0	0		0		1	0	0	0	0	0	0		0		0		35.5308	102.129	2	2	0	1	0		0	0	0	0	0		0		0	Other Cardiac	0	0	0	0	0	0	0
0	0	0	0	0	0	0	0	0	0		0		0	0	0	0	0	0	0		0		0		86.4043	45.0549	1	1	0	1	0		0	0	0	0	0		0		0	Chest Pain	0	0	0	0	0	0	0
0	0	1	0	0	0	1	0	0	1	0.467361	0		0	0	0	0	0	0	0		0		0		61.0072	77.8978	1	4	1	0	0	1	1	1	0	0	1	0.467361	1			Chest Pain	0	0	0	0	0	0	0
0	0	0	1	0	0	0	1	1	0		0		0	1	0	0	1	0	1	11.6934	0		1	65.7031	78.2647	100.567	3	7	0	1	0		1	0	1	0	0		1	65.7031	1	Chest Pain	0	1	0	0	0	0	0
1	1	1	1	1	0	0	0	0	0		0		0	0	0	0	0	0	0		0		0		92.7335	92.7841	3	5	0	1	0		0	0	0	0	0		0		0	Chest Pain	0	0	0	0	0	0	0
1	1	1	1	0	0	0	1	1	0		0		1	0	0	0	0	0	0		0		0		74.6783	155.739	5	6	1	0	0		0	0	0	0	0		0		0	Chronic Injury	0	0	0	0	0	0	0
1	0	0	0	0	0	0	0	0	0		0		0	0	0	0	0	0	0		0		0		125.407	47.3855	2	5	1	0	1		0	0	0	0	0		0		0	Chronic Injury	0	1	0	0	0	0	0
1	0	0	0	0	1	0	0	0	0		0		0	0	0	0	0	0	0		0		0		95.0281	144.337	2	3	1	0	1	2	1	0	0	1	0		0		0	Chest Pain	0	0	0	0	0	0	0
0	1	0	0	1	0	1	1	1	0		0		0	0	0	1	0	0	0		0		0		23.7166	133.605	3	7	1	0	0		0	0	0	0	0		0		0	Chronic Injury	0	1	0	0	0	0	0
1	1	1	1	1	0	0	0	1	0		1	0.364583	1	0	0	0	0	0	0		0		0		101.436	70.3325	3	4	1	0	0	2	1	0	1	0	1	0.364583	1		0	Acute Injury	1	1	0	0	0	1	0
1	0	0	0	0	0	0	0	0	0		0		0	0	0	0	0	0	0		0		0		119.613	42.2683	1	1	0	1	0		0	0	0	0	0		0		0	Non Cardiac	0	0	0	0	0	0	0
0	1	1	0	1	0	0	0	1	0		0		0	0	0	0	0	0	1	152.432	0		0		72.6006	94.0748	4	8	0	1	0		1	0	0	0	0		0		0	Chronic Injury	1	0	1	0	0	0	0
0	0	0	0	0	0	0	0	0	0		0		0	0	0	0	0	0	0		0		0		69.7643	27.1167	1	0	0	1	0		0	0	0	0	0		0		0	Non Cardiac	0	0	0	0	0	0	0
1	1	1	1	0	0	0	0	0	0		0		0	0	0	0	0	0	0		0		0		95.9121	71.3925	2	4	1	0	0		0	0	0	0	0		0		0	Non Cardiac	0	0	0	0	0	0	0
1	1	1	0	0	0	1	1	0	0		0		0	0	1	0	0	0	0		0		0		6.6332	158.791	4	7	1	0	0		0	0	0	0	0		0		0	Chronic Injury	0	0	0	0	0	0	0
1	0	0	0	0	0	0	0	0	0		0		0	0	0	0	0	0	0		0		0		130.146	25.6661	1	1	0	1	1		0	0	0	0	0		0		0	Non Cardiac	0	0	0	0	0	0	0
1	0	0	0	0	0	0	0	0	0		0		0	0	0	0	0	0	0		0		0		119.228	66.2786	1	4	0	1	0		0	0	0	0	0		0		0	Chest Pain	0	0	0	0	0	0	0
1	0	1	1	0	0	1	1	1	1		0		0	0	0	0	0	0	1	102.955	1	102.955	0		113.382	56.1262	2	6	1	0	1	3	1	1	0	0	1		1	102.955	0	T1MI	1	1	0	0	0	0	0
0	0	0	0	0	0	0	0	0	0		0		0	0	0	0	0	0	0		0		0		91.7222	55.4529	1	4	1	0	0		0	0	0	0	0		0		0	Other Cardiac	0	0	0	0	0	0	0
1	0	0	1	0	0	0	0	0	0		0		0	0	0	0	0	0	0		0		0		120.082	41.4496	1	4	1	0	1		0	0	0	0	0		0		0	Chest Pain	0	0	0	0	0	0	0
0	1	1	0	0	0	0	1	1	0		0		0	0	0	0	0	0	0		0		0		79.4213	81.6335	2	3	1	0	0	1	1	0	0	0	0		0		0	Other Cardiac	0	0	0	0	0	0	0
1	0	0	0	0	0	0	0	1	0		0		0	0	0	0	0	0	0		0		0		91.9301	81.8712	2	5	0	1	0		0	0	0	0	0		0		0	Chest Pain	0	0	0	0	0	0	0
0	0	0	0	0	0	0	0	0	0		0		0	0	0	0	0	0	0		0		0		62.2617	42.5694	1	1	0	1	0		0	0	0	0	0		0		0	Non Cardiac	0	0	0	0	0	0	0
0	1	1	1	0	0	1	1	1	0		0		0	1	0	0	1	0	0		0		0		89.3658	35.5678	3	6	1	0	0		0	0	0	0	0		0		1	Chest Pain	0	0	0	0	0	0	0
0	0	0	0	1	0	0	1	0	0		0		0	0	0	0	0	0	1	5.92383	0		0		56.603	108.528	2	3	1	0	0		1	0	0	0	0		0		0	Chest Pain	1	0	0	0	0	0	0
1	1	1	0	0	0	0	0	0	0		0		0	0	0	0	0	0	0		0		0		65.0758	133.634	2	5	1	0	0		0	0	0	0	0		0		0	Chronic Injury	1	0	0	0	0	0	0
1	0	1	0	0	0	0	0	0	0		0		0	0	0	0	0	0	0		0		0		131.796	49.9667	1	1	0	1	0		0	0	0	0	0		0		0	Chest Pain	0	0	0	0	0	0	0
0	0	0	0	0	0	0	0	0	0		0		0	0	0	0	0	0	0		0		0		76.1728	32.9643	1	1	0	1	1		0	0	0	0	0		0		0	Non Cardiac	0	0	0	0	0	0	0
0	0	1	1	0	0	0	0	0	0		0		0	0	0	0	0	0	0		0		0		64.1798	76.3776	2	5	0	1	0		0	0	0	0	0		0		0	Chest Pain	0	0	0	0	0	0	0
0	0	0	0	0	0	0	0	0	0		0		0	0	0	0	0	0	0		0		0		61.4315	41.7092	1	3	1	0	1		0	0	0	0	0		0		0	Non Cardiac	0	0	0	0	0	0	0
0	0	1	0	1	0	0	0	1	0		0		0	0	0	0	0	0	0		0		0		103.995	34.8139	2	2	0	1	1		0	0	0	0	0		0		0	Chest Pain	0	0	0	0	0	0	0
0	0	0	1	0	0	0	0	0	0		0		0	0	0	0	0	0	0		0		0		112.362	27.7894	1	1	1	0	0		0	0	0	0	0		0		0	Chest Pain	0	0	0	0	0	0	0
1	1	1	0	1	0	0	1	0	0		0		0	0	0	0	0	0	0		0		0		9.29388	69.9	4	6	1	0	0		0	0	0	0	0		0		0	Chronic Injury	1	0	0	0	0	0	0
1	1	1	0	0	0	0	0	1	0		0		0	0	0	0	0	0	0		0		0		99.3691	66.5947	0	2	0	1	0		0	0	0	0	0		0		0	Non Cardiac	0	0	0	0	0	0	0
0	1	1	0	0	0	0	0	1	0		0		0	0	0	0	0	0	0		0		0		58.587	54.4364	2	4	1	0	0		0	0	0	0	0		0			Chest Pain	0	0	0	0	0	0	0
0	0	0	0	0	0	0	0	0	0		0		0	0	0	0	0	0	0		0		0		92.937	85.1118	2	4	0	1	1		0	0	0	0	0		0		0	Other Cardiac	0	0	0	0	0	0	0
1	0	1	0	0	0	0	0	0	0		0		0	0	0	0	0	0	0		0		0		132.287	29.1348	1	2	0	1	1		0	0	0	0	0		0		0	Chest Pain	0	0	0	0	0	0	0
1	0	1	1	0	0	0	0	0	0		0		0	0	0	0	0	0	0		0		0		120.775	32.5948	2	3	0	1	1		0	0	0	0	0		0		0	Chest Pain	0	0	0	0	0	0	0
1	1	1	1	0	0	0	0	1	0		0		0	0	0	0	0	0	0		0		0		84.5569	130.026	3	4	0	1	0		0	0	0	0	0		0		0	Non Cardiac	0	0	0	0	0	0	0
0	0	0	1	0	0	0	0	0	0		0		0	0	0	0	0	0	0		0		0		77.93	43.9233	1	2	0	1	0		0	0	0	0	0		0		0	Chest Pain	0	0	0	0	0	0	0
0	0	1	0	0	0	0	0	0	0		0		0	0	0	0	0	0	0		0		0		85.659	71.6207	2	3	0	1	0		0	0	0	0	0		0		0	Chest Pain	0	0	0	0	0	0	0
0	0	1	0	0	0	0	0	1	0		0		0	0	0	0	0	0	0		0		0		105.36	56.3486	1	2	0	1	1		0	0	0	0	0		0			Non Cardiac	0	0	0	0	0	0	0
1	0	0	1	0	0	0	0	0	0		0		0	0	0	0	0	0	0		0		0		100.694	65.0902	1	3	0	1	1		0	0	0	0	0		0		0	Non Cardiac	0	0	0	0	0	0	0
0	0	1	1	0	0	0	1	0	0		0		0	1	0	0	0	0	0		0		0		85.6332	33.6946	1	3	0	1	0		0	0	0	0	0		0		1	Non Cardiac	0	0	0	0	0	0	0
0	0	0	0	0	0	0	0	0	0		0		0	0	0	0	0	0	0		0		0		112.45	28.6615	1	3	0	1	1		0	0	0	0	0		0		0	Non Cardiac	0	0	0	0	0	0	0
1	0	0	1	0	0	0	0	0	0		0		0	0	0	0	0	0	0		0		0		110.575	53.4423	1	4	1	0	0		0	0	0	0	0		0		0	Chest Pain	0	0	0	0	0	0	0
1	1	1	0	0	1	0	0	1	0		0		0	0	0	0	0	0	0		0		0		104.119	60.8988	1	3	0	1	0		0	0	0	0	0		0		0	Non Cardiac	0	0	0	0	0	0	0
1	0	0	1	0	0	0	0	0	0		0		0	0	0	0	0	0	0		0		0		118.299	42.6158	1	3	0	1	0		0	0	0	0	0		0		0	Chest Pain	0	0	0	0	0	0	0
0	0	0	1	0	0	0	0	0	0		0		0	0	0	0	0	0	0	369.062	0		0		93.1941	38.029	1	2	0	1	1		0	0	0	0	0		0		0	Other Cardiac	0	0	0	0	0	0	0
0	1	0	0	0	0	1	1	1	1		0		0	0	0	0	0	0	0		0		0		78.5539	91.3161	3	5	1	0	0	1	1	1	0	0	1		1		0	T1MI	0	0	0	0	0	0	0
0	1	1	1	0	0	0	1	1	0		0		0	0	0	0	0	0	0		0		0		68.2443	69.7776	4	3	0	1	0		0	0	0	0	0		0		0	Non Cardiac	0	0	0	0	0	0	0
0	0	0	1	0	0	0	0	0	0		0		0	0	0	0	0	0	0		0		0		66.9573	60.8314	1	4	1	0	1		0	0	0	0	0		0			Chest Pain	0	0	0	0	0	0	0
0	1	1	1	1	0	1	1	1	0		0		1	0	0	1	0	0	0	373.869	0	373.869	0		45.8451	83.7694	5	8	0	1	0		0	0	0	0	0		0	373.869	0	Chronic Injury	1	0	0	0	0	0	0
1	0	0	1	0	0	1	1	0	0		0		1	1	1	0	0	1	0		0		0		87.8941	127.409	3	5	0	1	0		0	0	0	0	0		0		1	Non Cardiac	0	0	0	0	0	0	0
0	1	0	1	0	1	0	0	0	0		0		1	0	0	0	0	0	0		0		0		54.6949	140.023	1	3	0	1	0		0	0	0	0	0		0		0	Non Cardiac	0	0	0	0	0	0	0
0	1	1	1	0	0	0	1	0	0		0		0	0	0	0	0	0	0		0		0		63.9073	74.9014	3	7	1	0	0		0	0	0	0	0		0		0	Chest Pain	0	0	0	0	0	0	0
1	1	0	1	0	0	0	1	1	0		0		1	0	0	1	0	0	0		0		0		84.1035	130.652	3	6	1	0	0	2	1	0	0	0	0		0		0	Acute Injury	0	0	0	0	0	0	0
1	1	1	1	0	0	0	0	0	0		0		0	0	0	0	0	0	0		0		0		107.681	59.0201	2	4	0	1	0		0	0	0	0	0		0			Non Cardiac	0	0	0	0	0	0	0
1	0	0	1	0	0	0	0	0	0		0		0	0	0	0	0	0	0		0		0		125.016	37.129	1	1	1	0	0		0	0	0	0	0		0		0	Chest Pain	0	0	0	0	0	0	0
0	1	1	0	0	0	0	1	1	0		0		0	1	0	1	0	0	0		0		0		67.5084	97.1648	3	7	0	1	1		0	0	0	0	0		0		1	Chest Pain	0	0	0	0	0	0	0
1	1	1	1	0	0	0	0	0	0		0		0	0	0	0	0	0	0		0		0		125.144	21.135	2	4	1	0	0		0	0	0	0	0		0		0	Chest Pain	0	0	0	0	0	0	0
0	0	0	0	0	0	0	0	0	0		0		0	0	0	0	0	0	0		0		0		71.8957	41.2733	1	4	0	1	1		0	0	0	0	0		0		0	Other Cardiac	0	0	0	0	0	0	0
1	0	0	1	0	0	0	0	0	0		0		0	0	0	0	0	0	0		0		0		121.724	39.7704	1	1	0	1	0		0	0	0	0	0		0		0	Non Cardiac	0	0	0	0	0	0	0
1	0	0	1	0	0	0	0	0	0		0		0	0	0	0	0	0	0		0		0		99.0973	85.5562	1	2	0	1	1		0	0	0	0	0		0			Non Cardiac	0	0	0	0	0	0	0
1	0	0	0	0	0	0	0	0	0		0		0	0	0	0	0	0	0		0		0		88.726	114.52	2	2	1	0	0		0	0	0	1	0		0			Non Cardiac	0	0	0	0	0	0	0
0	0	0	0	0	0	0	0	0	0		0		0	0	0	0	0	0	0		0		0		76.0443	32.7809	1	1	0	1	1		0	0	0	0	0		0		0	Chest Pain	0	0	0	0	0	0	0
0	1	1	0	0	0	0	0	1	0		0		0	0	0	0	0	0	0		0		0		75.703	44.3224	1	3	1	0	0		0	0	0	0	0		0		0	Chest Pain	0	0	0	0	0	0	0
1	1	0	1	1	0	0	1	1	0		0		0	0	0	0	0	0	0		0		0		88.0825	97.6055	4	6	1	0	0		0	0	0	0	0		0		0	Non Cardiac	0	0	0	0	0	0	0
0	0	1	1	0	0	0	0	0	0		0		0	0	0	0	0	0	0		0		0		67.6535	72.2006	1	3	0	1	0		0	0	0	0	0		0		0	Non Cardiac	0	0	0	0	0	0	0
1	0	0	1	0	0	0	0	0	0		0		0	0	0	0	0	0	0		0		0		145.488	36.519	1	3	1	0	0		0	0	0	0	0		0		0	Chest Pain	0	0	0	0	0	0	0
0	1	1	1	0	1	1	0	1	0		0		0	0	0	0	0	0	0		0		0		90.7472	79.1124	4	7	1	0	0		0	0	0	0	0		0			Chest Pain	0	0	0	0	0	0	0
0	0	1	1	0	0	0	0	0	0		0		0	0	0	0	0	0	0		0		0		64.608	65.0109	1	3	1	0	0		0	0	0	0	0		0		0	Chest Pain	0	0	0	0	0	0	0
1	1	1	1	0	0	0	0	1	0		0		0	0	0	0	0	0	0		0		0		99.6595	67.0782	2	6	0	1	0		0	0	0	0	0		0		0	Chest Pain	0	0	0	0	0	0	0
0	0	0	0	0	0	0	1	0	0		0		0	0	0	1	0	0	0		0		0		65.4841	31.4127	1	1	0	1	0		0	0	0	0	0		0		0	Non Cardiac	0	0	0	0	0	0	0
0	1	1	1	0	0	0	0	0	0		0		0	0	0	0	0	0	0		0		0		78.6047	39.549	2	5	1	0	0		0	0	0	0	0		0		0	Chest Pain	0	0	0	0	0	0	0
1	0	0	0	0	0	0	0	0	0		0		0	0	0	0	0	0	0		0		0		94.1535	96.1964	1	4	0	1	0		0	0	0	0	0		0		0	Non Cardiac	0	0	0	0	0	0	0
0	1	1	0	0	0	1	1	1	0		0		1	0	0	0	1	1	1	218.246	1	218.246	0		73.3668	97.481	4	8	1	0	0		1	1	0	0	0		1	218.246	1	Chronic Injury	1	1	0	0	0	0	0
0	0	0	0	0	0	0	0	0	0		0		0	0	0	0	0	0	0		0		0		86.0967	38.0202	1	1	0	1	0		0	0	0	0	0		0		0	Non Cardiac	0	0	0	0	0	0	0
0	0	1	1	1	0	0	0	1	0		0		0	0	0	0	0	0	1	311.889	0		0		47.3675	96.7325	3	4	1	0	0		1	0	0	0	0		0			Chronic Injury	0	0	0	0	0	0	0
1	1	1	1	1	0	0	1	1	0		0		0	0	0	0	0	0	1	342.764	0		0		80.5539	125.082	5	5	0	1	0		1	0	0	0	0		0		0	Other Cardiac	0	0	0	0	0	0	0
0	0	0	0	0	0	0	0	0	0		0		0	0	0	0	0	0	0		0		0		114.963	51.1136	1	3	1	0	1		0	0	0	1	0		0		0	Non Cardiac	0	0	0	0	0	0	0
1	0	1	1	0	0	0	0	0	0		0		0	0	0	0	0	0	0		0		0		117.645	56.2821	1	3	0	1	0		0	0	0	0	0		0		0	Chest Pain	0	0	0	0	0	0	0
1	1	0	0	0	0	0	1	0	0		0		0	0	0	0	0	0	0		0		0		95.2396	90.7753	0	1	0	1	0		0	0	0	0	0		0			Non Cardiac	0	0	0	0	0	0	0
1	1	1	0	0	0	1	0	1	0		0		0	0	0	0	0	0	0		0		0		79.7305	118.579	2	6	0	1	0		0	0	0	0	0		0		0	Chronic Injury	0	0	0	0	0	0	0
0	0	0	1	0	0	0	0	0	0		0		0	0	0	0	0	0	0		0		0		80.091	82.5593	2	3	0	1	1		0	0	0	0	0		0			Non Cardiac	0	0	0	0	0	0	0
0	1	1	0	0	0	1	1	1	0		0		0	1	0	0	1	0	0		0		0		60.9061	123.27	4	5	1	0	1		0	0	0	1	0		0		1	Non Cardiac	0	0	0	0	0	0	0
1	1	1	1	0	0	0	0	1	0		0		0	0	0	0	0	0	0		0		0		90.8916	77.7245	2	3	0	1	0		0	0	0	0	0		0		0	Non Cardiac	0	0	0	0	0	0	0
1	0	0	0	0	0	0	0	0	0		0		0	0	0	0	0	0	0		0		0		129.055	29.648	1	0	0	1	1		0	0	0	0	0		0		0	Chest Pain	0	0	0	0	0	0	0
1	0	0	0	0	0	0	0	0	0		0		0	0	0	0	0	0	0		0		0		99.4255	93.6274	2	2	0	1	0		0	0	0	0	0		0		0	Other Cardiac	0	0	0	0	0	0	0
1	0	0	1	0	0	0	0	0	0		0		0	0	0	0	0	0	0		0		0		100.158	64.626	1	2	1	0	0		0	0	0	0	0		0		0	Chest Pain	0	0	0	0	0	0	0
0	1	1	1	0	0	0	0	0	0		0		0	0	0	0	0	0	0		0		0		85.9639	58.9128	2	4	0	1	1		0	0	0	0	0		0		0	Chest Pain	0	0	0	0	0	0	0
1	0	0	1	0	0	0	0	0	0		0		0	0	0	0	0	0	0		0		0		91.377	62	1	5	1	0	1		0	0	0	0	0		0		0	Chest Pain	0	0	0	0	0	0	0
0	1	1	0	1	0	0	0	1	0		0		0	0	0	0	0	0	0		0		0		67.2736	56.583	2	4	0	1	0		0	0	0	0	0		0		0	Non Cardiac	0	0	0	0	0	0	0
0	0	1	1	0	0	0	0	1	0		0		0	0	0	0	0	0	0		0		0		66.5156	76.1887	1	3	0	1	0		0	0	0	0	0		0		0	Non Cardiac	0	0	0	0	0	0	0
1	1	0	1	0	0	0	1	0	0		0		0	0	0	0	0	0	0		0		0		118.643	41.9431	1	2	0	1	0		0	0	0	0	0		0		0	Non Cardiac	0	0	0	0	0	0	0
1	1	0	1	0	0	0	0	0	0		0		0	0	0	0	0	0	0		0		0		112.092	48.2844	3	4	0	1	1		0	0	0	0	0		0		0	Non Cardiac	0	0	0	0	0	0	0
0	0	0	0	0	0	0	0	0	0		0		0	0	0	0	0	0	0		0		0		95.5268	32.0288	1	3	1	0	0	2	1	0	0	0	0		0		0	Chest Pain	0	0	0	0	0	0	0
0	1	0	1	0	0	0	0	0	0		0		0	0	0	0	0	0	0		0		0		94.6249	55.0979	3	6	1	0	1		0	0	0	0	0		0		0	Chronic Injury	0	0	0	0	0	0	0
1	1	1	1	1	0	0	1	1	0		0		0	0	0	0	0	0	0		0		0		91.0843	72.2049	2	6	0	1	0		0	0	0	0	0		0		0	Chest Pain	0	0	0	0	0	0	0
0	1	0	1	1	0	1	1	1	0		0		0	0	0	0	0	0	0		0		0		82.9812	90.0748	4	7	1	0	0	6	1	0	0	0	0		0		0	Chronic Injury	0	0	0	0	0	0	0
1	1	1	1	0	0	0	0	0	0		0		0	0	0	0	0	0	0		0		0		107.644	47.4682	2	4	0	1	1		0	0	0	0	0		0		0	Non Cardiac	0	0	0	0	0	0	0
0	0	0	1	0	0	0	0	0	0		0		0	0	0	0	0	0	0		0		0		98.6121	46.4222	1	4	1	0	0		0	0	0	0	0		0			Chest Pain	0	0	0	0	0	0	0
0	0	1	1	0	1	1	0	1	0		0		0	0	0	0	0	0	0		0		0		75.373	89.8917	4	5	1	0	1	1	1	0	0	0	0		0		0	Non Cardiac	0	0	0	0	0	0	0
0	1	1	0	0	0	1	0	0	0		0		0	0	0	0	0	0	0		0		0		83.4064	80.2718	2	6	1	0	0	1	1	0	0	0	0		0			Non Cardiac	0	0	0	0	0	0	0
0	0	0	1	0	0	0	0	0	0		0		0	0	0	0	0	0	0		0		0		89.7482	50.7738	1	4	1	0	0		0	0	0	0	0		0		0	Non Cardiac	0	0	0	0	0	0	0
1	1	1	1	0	1	1	0	0	0		0		0	0	0	0	0	0	0		0		0		105.542	67.6409	2	3	1	0	0		0	0	0	0	0		0		0	Chest Pain	0	0	0	0	0	0	0
0	0	0	0	0	0	0	0	0	0		0		0	0	0	0	0	0	0		0		0		51.5563	136.738	2	2	0	1	0		0	0	0	1	0		0		0	Chest Pain	1	0	0	0	0	0	0
1	1	1	0	1	0	0	0	1	0		0		0	0	0	0	0	0	0		0		0		83.921	116.163	3	5	1	0	0		0	0	0	0	0		0		0	Chronic Injury	0	0	0	0	0	0	0
1	0	1	0	0	1	0	0	0	0		0		0	0	0	0	0	0	0		0		0		89.9298	99.1369	2	2	0	1	0		0	0	0	0	0		0		0	Non Cardiac	0	0	0	0	0	0	0
0	1	0	0	1	0	0	0	0	0		0		1	0	0	0	0	0	0		0		0		41.5937	106.792	2	4	0	1	0		0	0	0	0	0		0		0	Non Cardiac	1	0	0	0	0	0	0
0	1	0	1	0	0	0	1	0	0		0		0	0	0	0	0	0	0		0		0		87.3144	54.8629	1	3	1	0	0		0	0	0	0	0		0		0	Chest Pain	0	0	0	0	0	0	0
0	0	1	0	0	0	0	0	0	0		0		0	0	0	0	0	0	0		0		0		64.2514	67.9838	1	2	0	1	0		0	0	0	0	0		0		0	Non Cardiac	0	0	0	0	0	0	0
0	1	1	0	0	0	0	0	0	0		0		0	0	0	0	0	0	0		0		0		41.4022	96.4775	3	5	0	1	0		0	0	0	0	0		0		0	Non Cardiac	0	0	0	0	0	0	0
1	1	0	1	0	0	0	0	0	0		0		0	0	0	0	0	0	0		0		0		101.591	63.0353	2	6	1	0	1		0	0	0	0	0		0		0	Chest Pain	0	0	0	0	0	0	0
0	1	0	1	0	0	1	0	1	1		0		0	0	0	0	0	0	0		0		0		59.4562	87.6552	3	6	1	0	0	1	1	1	0	0	1		1		0	Other Cardiac	0	0	0	0	0	0	0
1	1	1	0	1	0	0	0	0	0		0		0	0	0	0	0	0	0		0		0		81.2153	117.473	3	5	0	1	0		0	0	0	0	0		0		0	Non Cardiac	0	0	0	0	0	0	0
0	1	1	1	0	0	0	1	1	0		0		0	0	0	0	0	0	0		0		0		30.4806	122.443	4	5	1	0	0		0	0	0	0	0		0		0	Chest Pain	1	0	0	0	0	0	0
0	0	0	0	0	0	0	0	0	0		0		0	0	0	0	0	0	0		0		0		71.8473	38.527	1	1	0	1	1		0	0	0	0	0		0		0	Non Cardiac	0	0	0	0	0	0	0
1	0	0	1	0	0	0	0	0	0		0		0	0	0	0	0	0	0		0		0		136.456	35.3526	1	1	0	1	1		0	0	0	0	0		0		0	Non Cardiac	0	0	0	0	0	0	0
0	1	1	0	1	0	0	0	1	0		0		0	0	0	0	0	0	0		0		0		69.5416	73.9169	3	6	1	0	0		0	0	0	0	0		0		0	Chest Pain	0	0	0	0	0	0	0
0	0	0	0	0	0	0	0	0	0		0		0	0	0	0	0	0	0		0		0		82.4279	59.1858	1	4	0	1	0		0	0	0	0	0		0		0	Chest Pain	0	0	0	0	0	0	0
0	0	0	0	0	0	0	0	0	0		0		0	0	0	0	0	0	0		0		0		104.874	41.8129	1	1	0	1	1		0	0	0	0	0		0		0	Chest Pain	0	0	0	0	0	0	0
1	0	0	0	0	0	0	0	0	0		0		0	0	0	0	0	0	0		0		0		108.277	55.4238	1	2	0	1	0		0	0	0	0	0		0		0	Non Cardiac	0	0	0	0	0	0	0
0	1	1	0	1	0	0	1	1	0		0		0	0	0	0	0	0	0		0		0		37.7185	137.769	4	7	1	0	0		0	0	0	0	0		0		0	Chronic Injury	0	0	0	0	0	0	0
0	1	1	0	0	0	0	1	1	0		0		0	1	0	0	1	0	0		0		0		79.4213	71.3458	2	6	1	0	0		0	0	0	0	0		0		1	Chest Pain	0	0	0	0	0	0	0
0	0	0	1	0	0	0	0	0	0		0		0	0	0	0	0	0	0		0		0		76.2007	45.4835	1	5	1	0	1		0	0	0	0	0		0		0	Chest Pain	0	0	0	0	0	0	0
0	1	0	1	0	1	0	1	1	0		0		0	0	0	0	0	0	0		0		0		50.5648	124.271	4	6	1	0	0		0	0	0	1	0		0		0	Chronic Injury	1	0	0	0	0	0	0
0	1	1	1	0	0	0	0	0	0		0		1	0	0	0	0	0	0		0		0		60.5024	85.9371	4	5	0	1	0		0	0	0	0	0		0		0	Non Cardiac	0	0	0	0	0	0	0
0	0	0	1	0	1	0	0	0	0		0		0	0	0	0	0	0	0		0		0		53.5582	122.504	3	5	1	0	0	2	1	0	0	0	0		0		0	Chronic Injury	1	0	0	0	0	0	0
1	1	1	0	0	0	0	0	0	0		0		0	0	0	0	0	0	0		0		0		52.8484	130.795	2	4	0	1	0		0	0	0	0	0		0		0	Chronic Injury	1	0	0	0	0	0	0
1	0	0	0	0	1	0	0	0	0		0		0	0	0	0	0	0	0		0		0		98.4747	119.712	2	4	0	1	1		0	0	0	0	0		0		0	Chronic Injury	1	0	0	0	0	0	0
1	0	0	1	0	0	0	0	0	0		0		0	0	0	0	0	0	0		0		0		111.769	63.2358	1	2	0	1	0		0	0	0	0	0		0		0	Chest Pain	0	0	0	0	0	0	0
1	1	1	1	0	1	0	0	1	0		0		1	0	0	1	0	0	0		0		0		85.074	120.923	2	4	0	1	0		0	0	0	0	0		0		0	Other Cardiac	1	0	0	0	0	0	0
1	0	0	0	0	0	0	0	0	0		0		0	0	0	0	0	0	0		0		0		103.679	60.7871	0	1	0	1	0		0	0	0	0	0		0		0	Non Cardiac	0	0	0	0	0	0	0
1	0	0	0	0	0	0	0	0	0		0		0	0	0	0	0	0	0		0		0		111.658	58.7036	1	2	0	1	1		0	0	0	0	0		0		0	Chest Pain	0	0	0	0	0	0	0
1	0	0	1	0	0	0	0	0	0		0		0	1	0	1	0	0	0		0		0		72.9555	63.1288	2	3	0	1	1		0	0	0	0	0		0		1	Chest Pain	0	0	0	0	0	0	0
0	0	0	1	0	0	0	1	0	0		0		1	0	0	0	0	0	0		0		0		82.9623	77.6478	1	3	1	0	1		0	0	0	0	0		0		0	Chest Pain	0	0	0	0	0	0	0
0	0	0	0	0	0	0	0	0	0		0		0	0	0	0	0	0	0		0		0		58.9608	88.626	2	2	0	1	0		0	0	0	0	0		0		0	Chest Pain	0	0	0	0	0	0	0
0	0	0	0	0	0	0	0	0	0		0		0	0	0	0	0	0	0		0		0		82.9556	31.7208	1	1	1	0	0		0	0	0	0	0		0		0	Non Cardiac	0	0	0	0	0	0	0
1	0	1	0	0	0	0	0	0	0		0		0	0	0	0	0	0	0		0		0		107.769	54.7147	1	3	0	1	1		0	0	0	0	0		0			Non Cardiac	0	0	0	0	0	0	0
0	1	0	0	0	0	0	0	0	0		0		0	0	0	0	0	0	0		0		0		48.5458	56.2232	1	1	0	1	0		0	0	0	0	0		0		0	Chest Pain	0	0	0	0	0	0	0
0	0	0	1	0	0	0	0	0	0		0		0	0	0	0	0	0	0		0		0		64.5122	54.3002	1	0	0	1	0		0	0	0	1	0		0			Non Cardiac	0	0	0	0	0	0	0
0	0	0	0	1	0	0	0	0	0		0		0	0	0	0	0	0	0		0		0		32.9804	63.4017	1	2	0	1	1		0	0	0	0	0		0		0	Non Cardiac	0	0	0	0	0	0	0
0	1	1	0	0	0	0	0	1	0		0		0	0	0	0	0	0	0		0		0		49.4816	110.829	3	4	0	1	0		0	0	0	1	0		0		0	Non Cardiac	0	0	0	0	0	0	0
0	0	0	0	0	0	0	0	0	0		0		0	0	0	0	0	0	0		0		0		63.2015	34.3303	1	1	0	1	0		0	0	0	0	0		0		0	Chest Pain	0	0	0	0	0	0	0
0	0	0	0	0	0	0	0	0	0		0		0	0	0	0	0	0	0		0		0		52.9827	53.7418	1	2	0	1	1		0	0	0	0	0		0		0	Chest Pain	0	0	0	0	0	0	0
1	1	0	0	0	0	0	0	0	0		0		0	0	0	0	0	0	0		0		0		105.447	57.2171	1	3	0	1	1		0	0	0	0	0		0			Non Cardiac	0	0	0	0	0	0	0
1	1	0	1	0	0	0	0	0	0		0		0	0	0	0	0	0	0		0		0		93.3629	72.6996	1	2	0	1	0		0	0	0	0	0		0		0	Other Cardiac	0	0	0	0	0	0	0
0	1	1	0	0	0	0	1	1	0		0		1	0	0	0	0	1	0		0		0		25.3897	128.365	3	6	1	0	0		0	0	0	0	0		0		1	Chronic Injury	0	0	0	0	0	0	0
0	0	0	1	0	0	0	0	0	0		0		0	0	0	0	0	0	0		0		0		47.0337	58.5698	1	2	1	0	0		0	0	0	0	0		0		0	Chest Pain	0	0	0	0	0	0	0
1	0	0	1	0	0	0	0	0	0		0		0	0	0	0	0	0	0		0		0		120.277	39.8529	1	1	0	1	0		0	0	0	0	0		0		0	Non Cardiac	0	0	0	0	0	0	0
0	1	0	1	1	0	0	0	0	0		0		0	0	0	0	0	0	0		0		0		42.1035	85.4403	3	6	0	1	0		0	0	0	0	0		0		0	Chronic Injury	1	0	0	0	0	0	0
0	1	1	1	1	0	0	0	0	0		0		0	0	0	0	0	0	0		0		0		117.384	40.1005	2	3	0	1	1		0	0	0	1	0		0		0	Chest Pain	0	0	0	0	0	0	0
0	0	0	0	0	0	0	0	0	0		0		0	0	0	0	0	0	0		0		0		90.664	108.379	2	5	0	1	0		0	0	0	0	0		0		0	Non Cardiac	1	0	0	0	0	0	0
0	0	1	1	0	0	0	0	1	0		0		0	0	0	0	0	0	1	57.7715	0		1	73.1621	55.3364	113.967	3	6	0	1	0		1	0	1	0	0		1	73.1621	0	Chronic Injury	1	1	0	0	0	1	0
0	1	1	1	0	0	1	1	1	0		0		0	0	0	0	0	0	0		0		0		63.4041	84.6393	3	5	1	0	1		0	0	0	0	0		0		0	Chest Pain	0	0	0	0	0	0	0
1	0	1	0	1	0	0	0	0	0		0		0	0	0	0	0	0	0		0		0		74.9543	88.4279	1	3	0	1	0		0	0	0	0	0		0		0	Non Cardiac	0	0	0	0	0	0	0
1	0	0	0	0	0	0	0	0	0		0		0	0	0	0	0	0	0		0		0		105.461	38.8208	1	1	0	1	0		0	0	0	0	0		0			Non Cardiac	0	0	0	0	0	0	0
0	1	1	1	0	0	0	0	0	0		0		0	0	0	0	0	0	0		0		0		95.8159	60.3028	3	4	0	1	0		0	0	0	0	0		0		0	Chest Pain	0	0	0	0	0	0	0
0	1	0	0	0	0	0	1	0	0		0		0	0	0	0	0	0	0		0		0		56.5131	68.002	1	2	0	1	0		0	0	0	0	0		0		0	Chest Pain	0	0	0	0	0	0	0
1	1	0	0	0	0	0	0	0	0		0		0	0	0	0	0	0	0		0		0		146.623	28.5281	1	0	0	1	0		0	0	0	0	0		0		0	Non Cardiac	0	0	0	0	0	0	0
1	0	0	1	0	0	0	0	0	0		0		0	0	0	0	0	0	0		0		0		125.379	30.7005	1	1	0	1	0		0	0	0	0	0		0		0	Chest Pain	0	0	0	0	0	0	0
0	0	0	1	0	0	0	0	0	0		0		0	0	0	0	0	0	0		0		0		102.318	36.2054	1	1	0	1	0		0	0	0	0	0		0		0	Chest Pain	0	0	0	0	0	0	0
0	0	1	0	0	1	0	0	0	0		0		0	0	1	1	0	0	1	308.883	0		0		37.3664	128.821	3	5	0	1	0		1	0	0	1	0		0		0	Non Cardiac	1	0	0	0	0	0	1
0	0	0	1	0	0	0	0	0	0		0		0	0	0	0	0	0	0		0		0		72.5513	29.7202	1	0	0	1	0		0	0	0	0	0		0		0	Non Cardiac	0	0	0	0	0	0	0
1	1	0	0	0	0	0	0	1	0		0		0	0	0	0	0	0	0		0		0		84.8525	95.5584	3	4	1	0	0		0	0	0	0	0		0		0	Non Cardiac	0	0	0	0	0	0	0
1	0	1	1	0	0	0	0	0	0		0		0	0	0	0	0	0	0		0		0		115.193	36.629	2	5	1	0	1		0	0	0	0	0		0		0	Chest Pain	0	0	0	0	0	0	0
1	0	0	1	0	0	0	0	0	0		0		0	0	0	0	0	0				365.5		365.5	58.1436	114.345	2	5	5	0	1		0	0	0	0	0		0	365.5	0	Other Cardiac	1	0	0	0	0	0	0
0	0	0	0	0	0	0	0	0	0		0		0	0	0	0	0	0				365.5		365.5	121.707		0	2	1	1	1		0	0	0	0	0		0	365.5	0	Non Cardiac	0	0	0	0	0	0	0
1	0	0	0	0	0	0	1	0	0		0		0	0	0	0	0	0				365.5		365.5	133.265	34.4887	0	0	5	0	0		0	0	0	0	0		0	365.5	0	Non Cardiac	0	0	0	0	0	0	0
0	0	1	1	0	0	0	0	0	0		0		0	0	0	0	0	0				365.5		365.5	103.294	35.018	0	2	1	1	0		0	0	0	0	0		0	365.5	0	Chest Pain	0	0	0	0	0	0	0
0	0	0	1	0	0	0	0	0	0		0		0	0	0	0	0	0				365.5		365.5	112.635	48.3929	0	1	1	1	0		0	0	0	0	0		0	365.5	0	Chest Pain	0	0	0	0	0	0	0
0	0	1	0	0	0	0	0	0	0		0		0	0	0	0	0	0				365.5		365.5	100.222	31.5243	0	1	1	1	1		0	0	0	0	0		0	365.5	0	Chest Pain	0	0	0	0	0	0	0
1	0	0	1	1	0	0	1	1	0		0		0	0	0	0	0	0				365.5		365.5	130.411	37.3993	0	1	3	0	0		0	0	0	0	0		0	365.5	0	Chest Pain	0	0	0	0	0	0	0
1	0	0	0	0	0	0	1	0	0		0		0	0	0	0	0	0				365.5		365.5	94.2541	76.5136	0	1	5	0	0		0	0	0	0	0		0	365.5	0	Chest Pain	0	0	0	0	0	0	0
1	1	1	1	0	0	0	1	1	0		0		1	0	0	0	0	0				365.5		365.5	73.7301	120.626	3	5	5	0	0		0	0	0	0	0		0	365.5	1	Chest Pain	1	0	0	0	0	0	0
0	0	0	0	0	0	0	1	0	0		0		0	0	0	0	0	0				365.5		365.5	91.2828	47.1643	0	2	1	1	1		1	0	0	0	0		0	365.5	0	Chest Pain	0	0	0	0	0	0	0
0	1	1	0	1	0	0	0	0	0		0		0	0	1	0	0	0				253.312		365.5	90.9349	87.4058	3	4	3	0	0		1	1	0	0	0		1	253.312	0	Chest Pain	0	0	1	0	0	0	0
1	0	0	1	0	0	0	0	0	0		0		0	0	0	0	0	0				365.5		365.5	110.289	45.2611	0	2	1	1	0		0	0	0	0	0		0	365.5	0	Chest Pain	0	0	0	0	0	0	0
0	0	0	0	0	0	0	0	0	0		0		0	0	0	0	0	0				365.5		365.5	100.893	64.7092	0	2	1	1	1		0	0	0	0	0		0	365.5	0	Chest Pain	0	0	0	0	0	0	0
0	0	1	0	0	0	0	0	0	0		0		0	0	0	0	0	0				365.5		365.5	91.8276	78.2149	0	2	3	0	0		0	0	0	0	0		0	365.5	0	Chest Pain	0	0	0	0	0	0	0
1	1	1	1	1	0	0	0	0	1	2	0		0	0	0	0	1	0				1.40625		365.5	50.8022	113.02	4	4	1	1	0		1	1	0	0	1	2	1	1.40625	1	Chest Pain	0	0	0	0	1	0	1
0	0	0	0	0	0	0	0	0	0		0		0	0	0	0	0	0				365.5		365.5	99.8337	46.9849	0	2	1	1	1		0	0	0	0	0		0	365.5	0	Chest Pain	0	0	0	0	0	0	0
0	0	0	0	0	0	0	0	0	0		0		0	0	0	0	0	0				365.5		365.5	105.774	37.8786	0	1	3	0	1		0	0	0	0	0		0	365.5	0	Chest Pain	0	0	0	0	0	0	0
1	0	0		0	0	0	0	0	0		0		0	0	0	0	0	0				365.5		365.5	116.268	34.848	0	0	3	0	0		0	0	0	0	0		0	365.5	0	Non Cardiac	0	0	0	0	0	0	0
1	0	0	0	0	0	0	0	0	0		0		0	0	0	0	0	0				365.5		365.5	47.8795	101.954	1	3	5	0	0		1	0	0	0	0		0	365.5	0	T1MI	0	0	0	0	0	0	0
1	0	1	0	0	0	0	0	0	0		0		0	0	0	0	0	0				365.5		365.5	105.466	46.7136	0	2	1	1	1		0	0	0	0	0		0	365.5	0	Chest Pain	0	0	0	0	0	0	0
1	0	0	0	0	0	0	0	0	0		0		0	0	0	0	0	0				365.5		365.5	91.3143	51.2854	0	1	1	1	0		0	0	0	0	0		0	365.5	0	Other Cardiac	0	0	0	0	0	0	0
0	0	0	0	0	0	0	0	0	0		0		0	0	0	0	0	0				365.5		365.5	72.2078	76.2727	0	2	1	1	1		0	0	0	0	0		0	365.5	0	Chest Pain	0	0	0	0	0	0	0
1	0	0	1	0	0	0	0	0	0		0		0	0	0	0	0	0				365.5		365.5	108.494	79.2749	1	4	5	0	0		1	0	0	0	0		0	365.5	0	T2MI	0	0	0	0	0	0	0
1	1	0	0	1	0	0	0	0	0		0		0	0	0	0	0	0				365.5		365.5	75.2274	93.0523	1	4	3	0	0		0	0	0	0	0		0	365.5	0	Chest Pain	0	0	0	0	0	0	0
0	0	0	0	0	0	0	0	0	0		0		0	0	0	0	0	0				365.5		365.5	95.6641	34.5471	0	0	1	1	0		0	0	0	0	0		0	365.5	0	Chest Pain	0	0	0	0	0	0	0
1	0	0	0	0	0	0	0	0	0		0		0	0	0	0	0	0				365.5		365.5	91.3589	38.7986	0	0	1	1	0		0	0	0	0	0		0	365.5	0	Chest Pain	0	0	0	0	0	0	0
0	0	1	1	0	0	0	0	0	0		0		0	0	0	0	0	0				365.5		365.5	111.633	33.3021	0	1	1	1	0		0	0	0	0	0		0	365.5	0	Chest Pain	0	0	0	0	0	0	0
0	0	1	1	0	0	0	0	0	0		0		0	0	0	0	0	0				365.5		365.5	108.614	34.7849	0	1	1	1	0		0	0	0	0	0		0	365.5	0	Chest Pain	0	0	0	0	0	0	0
0	1	1	0	0	0	0	0	0	0		0		1	0	1	0	0	0				365.5		365.5	85.0005	125.359	2	4	5	0	0		0	0	0	0	0		0	365.5	0	Chronic Injury	1	0	0	0	0	0	0
1	0	1	0	0	0	0	0	0	0		0		0	0	0	0	0	0				365.5		365.5	76.285	99.5354	1	3	1	1	0		0	0	0	0	0		0	365.5	0	Other Cardiac	0	0	0	0	0	0	0
0	0	1	1	0	0	0	0	0	0		0		0	0	0	0	0	0				365.5		365.5	100.243	77.7098	1	4	5	0	1		0	0	0	0	0		0	365.5	0	Non Cardiac	0	0	0	0	0	0	0
1	0	0	0	1	0	0	0	0	0		0		0	0	0	0	0	0				365.5		365.5	84.8289	76.9823	1	3	3	0	0		0	0	0	0	0		0	365.5	0	Chest Pain	0	0	0	0	0	0	0
0	0	1	1	0	0	0	0	0	0		0		0	0	0	0	0	0				365.5		365.5	78.3389	144.289	4	5	5	0	0		0	0	0	0	0		0	365.5	1	T2MI	1	0	0	0	0	0	0
0	0	0	0	0	0	0	0	0	0		0		0	0	0	0	0	0				365.5		365.5	79.5694	85.2411	1	3	1	1	1		0	0	0	0	0		0	365.5	0	Chest Pain	0	0	0	0	0	0	0
1	0	0	0	0	0	0	0	0	0		0		0	0	0	0	0	0				365.5		365.5	108.36	62.5217	1	2	5	0	0		1	0	0	0	0		0	365.5	0	T2MI	0	0	0	0	0	0	0
0	0	1	1	0	0	0	0	0	0		0		0	0	0	0	0	0				264.945		365.5	91.9909	59.1843	0	2	1	1	0		1	1	0	0	0		1	264.945	0	Chest Pain	0	0	1	0	0	0	0
1	0	1	0	0	0	0	0	0	0		0		0	0	0	0	0	0				365.5		365.5	90.6245	92.9748	3	3	1	1	0		0	0	0	0	0		0	365.5	1	Chest Pain	0	0	0	0	0	0	0
0	1	0	0	0	0	0	0	0	0		0		0	1	0	0	1	0				365.5		365.5	79.8395	67.1402	3	4	5	0	1		1	0	0	0	0		0	365.5	1	T1MI	0	0	0	0	0	0	0
0	0	0	1	0	0	0	0	0	0		0		1	1	0	0	1	1				359.305		365.5	99.7001	76.0158	1	3	1	1	1		1	1	0	0	0		1	359.305	1	Chest Pain	0	1	1	0	0	0	0
0	0	0	0	0	0	0	0	0	0		0		0	0	0	0	0	0				365.5		365.5	102.632	63.0123	0	1	1	1	0		0	0	0	0	0		0	365.5	0	Non Cardiac	0	0	0	0	0	0	0
1	0	0	1	0	0	0	0	0	0		0		0	0	0	0	0	0				365.5		365.5	103.087	35.7792	0	1	3	0	0		0	0	0	0	0		0	365.5	0	Chest Pain	0	0	0	0	0	0	0
1	0	1	0	0	0	0	0	0	0		0		0	0	0	0	0	0				365.5		365.5	75.0426	113.959	1	3	3	0	1		0	0	0	0	0		0	365.5	0	Chest Pain	1	1	0	0	0	0	0
0	0	0	1	1	0	0	0	0	0		0		0	0	0	0	0	0				365.5		365.5	95.6027	89.7423	0	4	3	0	0		0	0	0	0	0		0	365.5	0	Chest Pain	0	0	0	0	0	0	0
0	0	1	0	0	0	0	0	0	0		0		0	0	0	0	0	0				365.5		365.5	70.6725	91.2933	2	3	1	1	0		0	0	0	0	0		0	365.5	1	Chest Pain	0	0	0	0	0	0	0
0	0	0	1	0	0	0	0	0	0		0		0	0	0	0	0	0				365.5		365.5	98.5039	71.6824	0	3	1	1	0		0	0	0	0	0		0	365.5	0	Chest Pain	0	0	0	0	0	0	0
1	0	0	1	0	0	0	0	0	0		0		0	0	0	0	0	0				365.5		365.5	92.4833	70.4436	1	2	1	1	0		0	0	0	0	0		0	365.5	1	Non Cardiac	0	0	0	0	0	0	0
0	1	1	1	1	0	0	0	0	0		0		0	1	0	1	0	0				365.5		365.5	114.922	95.329	4	7	5	0	0		0	0	0	0	0		0	365.5	1	Chronic Injury	0	0	1	0	0	0	0
0	0	1	0	0	1	0	0	0	0		0		0	1	0	0	0	0				365.5		365.5	87.7068	91.2646	1	3	1	1	0		0	0	0	1	0		0	365.5	1	Non Cardiac	1	0	0	0	0	0	0
0	0	0	0	1	0	0	0	0	0		0		0	0	0	1	0	0				365.5		365.5	107.96	66.1936	0	2	1	1	0		0	0	0	0	0		0	365.5	0	Chest Pain	0	0	0	0	0	0	0
1	0	0	0	0	0	0	0	0	0		0		0	0	0	0	0	0				365.5		365.5	83.5648	66.5924	0	1	1	1	0		0	0	0	0	0		0	365.5	0	Non Cardiac	0	0	0	0	0	0	0
1	0	1	0	0	0	0	0	0	0		0		0	0	0	0	0	0				365.5		365.5	103.113	63.6377	0	2	3	0	0		0	0	0	0	0		0	365.5	0	Chest Pain	0	0	0	0	0	0	0
1	0	0	0	0	0	0	0	0	0		0	17	0	0	0	0	0	0				365.5		13.5781	91.9235	63.4298	0	3	3	0	1		1	0	1	0	0	17	1	13.5781	0	Other Cardiac	0	1	0	0	0	0	0
1	0	0	0	0	0	0	0	0	0		0		0	0	0	0	0	0				365.5		365.5	106.095	42.4467	0	1	1	1	1		0	0	0	0	0		0	365.5	0	Chest Pain	0	0	0	0	0	0	0
0	0	1	1	0	0	0	0	0	0		0		0	0	0	0	0	0				365.5		365.5	88.1404	73.7077	1	2	3	0	0		0	0	0	0	0		0	365.5	0	Chest Pain	0	0	0	0	0	0	0
0	1	0	0	1	0	0	0	0	0		0		0	0	0	0	0	0				365.5		365.5	79.2062	69.8539	2	4	5	0	0		1	0	0	0	0		0	365.5	0	T1MI	0	0	0	0	0	0	0
0	0	0	0	0	0	0	0	0	0		0		0	0	0	0	0	0				365.5		365.5	139.229	34.5721	0	0	3	0	0		0	0	0	0	0		0	365.5	0	Chest Pain	0	0	0	0	0	0	0
0	0	0	0	0	0	0	0	0	0		0		0	0	0	0	0	0				365.5		365.5	22.4927	138.093	2	4	1	1	0		0	0	0	0	0		0	365.5	0	Chronic Injury	0	0	0	0	0	0	0
1	1	1	0	0	0	0	0	0	0		0		0	0	0	0	0	0				365.5		365.5	55.2617	119.081	2	3	3	0	0		0	0	0	0	0		0	365.5	1	Chest Pain	0	0	0	0	0	0	0
0	0	0	1	0	0	0	0	0	0		0		0	0	0	0	0	0				365.5		365.5	111.163	32.8821	0	2	1	1	1		0	0	0	0	0		0	365.5	0	Chest Pain	0	0	0	0	0	0	0
0	1	1	0	0	0	0	0	0	0		0		0	0	0	0	0	0				365.5		365.5	81.8369	88.3411	3	3	3	0	0		0	0	0	0	0		0	365.5	1	Other Cardiac	0	0	0	0	0	0	0
1	0	1	1	0	0	0	0	0	0		0		0	0	0	0	0	0				365.5		365.5	77.3375	108.286	1	3	5	0	0		0	0	0	0	0		0	365.5	0	Chest Pain	0	0	0	0	0	0	0
0	0	1	0	0	0	0	0	0	0		0		0	0	1	0	0	0				365.5		365.5	87.2618	113.234	2	4	3	0	0		0	0	0	0	0		0	365.5	0	Chest Pain	0	0	0	0	0	0	0
[truncated: 3,208 more rows]
[truncated: 48 more columns]
